# Supplementary material for: The influence of enjoyment, boredom, and burnout on EFL achievement: Based on latent moderated structural equation modeling
Source: PLoS One. 2024 Sep 12;19(9):e0310281. doi: 10.1371/journal.pone.0310281 (PMC11392390; doi:10.1371/journal.pone.0310281)
Supplement: S1 File — (ZIP) [file pone.0310281.s001.zip]

Archive with 15 entries (14 files):
- data/
- data/563(1).sav
- data/Mptext05.inp
- data/Mptext1.inp
- data/Mptext2.inp
- data/Mptext3.inp
- data/Mptext4.inp
- data/Mptext502(二阶CFA).inp
- data/mptext05.dgm
- data/mptext05.out
- data/mptext1.out
- data/mptext2.out
- data/mptext3.out
- data/mptext4.out
- data/mptext502.out
