# Supplementary material for: The influence of enjoyment, boredom, and burnout on EFL achievement: Based on latent moderated structural equation modeling
Source: PLoS One. 2024 Sep 12;19(9):e0310281. doi: 10.1371/journal.pone.0310281 (PMC11392390; doi:10.1371/journal.pone.0310281)
Supplement: S1 File — (ZIP) [file pone.0310281.s001.zip › data/Mptext05.inp]

DATA: FILE IS 0811.csv;

  VARIABLE: NAMES are  en1	en2	en3	en4	en6	en7	en8	en9	en5	en10	
  en11	bo1	bo2	bo3	bo4	bo5	bo6	bo7	bo8	bo9	bo10	
  bo11	bo12	bo13	bo14	bo15	bo16	bo17	bo18	
  bo19	bo20	bo21	bo22	bo23	bo24	bo25	bo26	
  bo27	bo28	bo29	bo30	bo31	bo32	
  bu1	bu2	bu3	bu4	bu5	bu6	bu7	bu8	bu9	bu10	AB1	AB2	AB3	AB4	test grade;

  USEVARIABLES= en1	en2	en3	en4	en6	en7	en8	en9	en5	en10	
  en11	bo1	bo2	bo3	bo4	bo5	bo6	bo7	bo8	bo9	bo10	
  bo11	bo12	bo13	bo14	bo15	bo16	bo17	bo18	
  bo19	bo20	bo21	bo22	bo23	bo24	bo25	bo26	
  bo27	bo28	bo29	bo30	bo31	bo32	
  bu1	bu2	bu3	bu4	bu5	bu6	bu7	bu8	bu9	bu10	AB1	AB2	AB3	AB4	test grade;
 
ANALYSIS:


type=general random;
estimator=MLR;
ALGORITHM=INTEGRATION;
INTEGRATION IS MONTECARLO;
MCONVERGENCE=0.01;
PROCESSORS=4;


model:
test on grade;
f1 by en1-en4 en6;
f2 by en7-en9;
f3 by en5 en10 en11;
!f1 with f2 f3;
!f2 with f3;

en by f1 f2 f3;

f11 by 	bo1	bo2	bo3	bo4	bo5	bo6	bo7	bo8;
f22 by bo9	bo10 bo11	bo12	bo13;
f55 by 	bo14	bo15	bo16;
f33 by bo17	bo18	bo19	bo20;
f44 by bo21	bo22	bo23	bo24;
f66 by bo25	bo26	bo27	bo28	bo29;
f77 by 	bo30	bo31	bo32;

!f11 with f22-f77;
!f22 with f33-f77;
!f33 with f44-f77;
!f44 with f55-f77;
!f55 with f66 f77;
!f66 with f77;

bo by f11-f77;

f111 by bu1	bu2	bu3	bu4;
f222 by bu5	bu6	bu7;
f333 by bu8	bu9	bu10;

!f111 with f222 f333;
!f222 with f333;

bu by f111 f222 f333;

ab by ab1-ab4;

ab@1;

int1| en xwith ab;

int2| bo xwith ab;

int3| bu xwith ab;

test on en(a1);
test on bo(a2); 
test on bu(a3);

test on ab ;

test on int1(w1);
test on int2(w2);
test on int3(w3);

model constraint:
new(enlow enmid enhigh bolow bomid bohigh bulow bumid buhigh );

enlow=a1-w1;  
enmid=a1;
enhigh=a1+w1;

bolow=a2-w2; 
bomid=a2; 
bohigh =a2+w2;

bulow =a3-w3;
bumid =a3;
buhigh=a3+w3;


OUTPUT:standardized  cinterval;
