# Supplementary material for: The influence of enjoyment, boredom, and burnout on EFL achievement: Based on latent moderated structural equation modeling
Source: PLoS One. 2024 Sep 12;19(9):e0310281. doi: 10.1371/journal.pone.0310281 (PMC11392390; doi:10.1371/journal.pone.0310281)
Supplement: S1 File — (ZIP) [file pone.0310281.s001.zip › data/Mptext3.inp]

DATA: FILE IS 0809.csv;
  VARIABLE: NAMES are  en1	en2	en3	en4	en6	en7	en8	en9	en5	en10	
  en11	bo1	bo2	bo3	bo4	bo5	bo6	bo7	bo8	bo9	bo10	
  bo11	bo12	bo13	bo14	bo15	bo16	bo17	bo18	
  bo19	bo20	bo21	bo22	bo23	bo24	bo25	bo26	
  bo27	bo28	bo29	bo30	bo31	bo32	
  bu1	bu2	bu3	bu4	bu5	bu6	bu7	bu8	bu9	bu10	AB1	AB2	AB3	AB4	test;


  USEVARIABLES=  	bo1	bo2	bo3	bo4	bo5	bo6	bo7	bo8	bo9	bo10	
  bo11	bo12	bo13	bo14	bo15	bo16	bo17	bo18	
  bo19	bo20	bo21	bo22	bo23	bo24	bo25	bo26	
  bo27	bo28	bo29	bo30	bo31	bo32;
 
ANALYSIS:

CONVERGENCE = 0.01;

model:


f1 by 	bo1	bo2	bo3	bo4	bo5	bo6	bo7	bo8;
f2 by bo9	bo10 bo11	bo12	bo13;
f5 by 	bo14	bo15	bo16;
f3 by bo17	bo18	bo19	bo20;
f4 by bo21	bo22	bo23	bo24;
f6 by bo25	bo26	bo27	bo28	bo29;
f7 by 	bo30	bo31	bo32;

f1 with f2-f7;
f2 with f3-f7;
f3 with f4-f7;
f4 with f5-f7;
f5 with f6 f7;
f6 with f7;


OUTPUT:standardized  MODINDICES;
