# Supplementary material for: The influence of enjoyment, boredom, and burnout on EFL achievement: Based on latent moderated structural equation modeling
Source: PLoS One. 2024 Sep 12;19(9):e0310281. doi: 10.1371/journal.pone.0310281 (PMC11392390; doi:10.1371/journal.pone.0310281)
Supplement: S1 File — (ZIP) [file pone.0310281.s001.zip › data/mptext05.dgm]

VERSION 1.1.0
INPUT
DATA:
 FILE IS 0811.csv;
VARIABLE:
 NAMES are  en1 en2 en3 en4 en6 en7 en8 en9 en5 en10
  en11 bo1 bo2 bo3 bo4 bo5 bo6 bo7 bo8 bo9 bo10
  bo11 bo12 bo13 bo14 bo15 bo16 bo17 bo18
  bo19 bo20 bo21 bo22 bo23 bo24 bo25 bo26
  bo27 bo28 bo29 bo30 bo31 bo32
  bu1 bu2 bu3 bu4 bu5 bu6 bu7 bu8 bu9 bu10 AB1 AB2 AB3 AB4 test grade;
  USEVARIABLES= en1 en2 en3 en4 en6 en7 en8 en9 en5 en10
  en11 bo1 bo2 bo3 bo4 bo5 bo6 bo7 bo8 bo9 bo10
  bo11 bo12 bo13 bo14 bo15 bo16 bo17 bo18
  bo19 bo20 bo21 bo22 bo23 bo24 bo25 bo26
  bo27 bo28 bo29 bo30 bo31 bo32
  bu1 bu2 bu3 bu4 bu5 bu6 bu7 bu8 bu9 bu10 AB1 AB2 AB3 AB4 test grade;
ANALYSIS:
type=general random;
estimator=MLR;
ALGORITHM=INTEGRATION;
INTEGRATION IS MONTECARLO;
MCONVERGENCE=0.01;
PROCESSORS=4;
OUTPUT:
standardized  cinterval;
MODEL:
test on grade;
f1 by en1-en4 en6;
f2 by en7-en9;
f3 by en5 en10 en11;
en by f1 f2 f3;
f11 by  bo1 bo2 bo3 bo4 bo5 bo6 bo7 bo8;
f22 by bo9 bo10 bo11 bo12 bo13;
f55 by  bo14 bo15 bo16;
f33 by bo17 bo18 bo19 bo20;
f44 by bo21 bo22 bo23 bo24;
f66 by bo25 bo26 bo27 bo28 bo29;
f77 by  bo30 bo31 bo32;
bo by f11-f77;
f111 by bu1 bu2 bu3 bu4;
f222 by bu5 bu6 bu7;
f333 by bu8 bu9 bu10;
bu by f111 f222 f333;
ab by ab1-ab4;
ab@1;
int1| en xwith ab;
int2| bo xwith ab;
int3| bu xwith ab;
test on en(a1);
test on bo(a2);
test on bu(a3);
test on ab ;
test on int1(w1);
test on int2(w2);
test on int3(w3);
INPUT_END
3
3
3
3
MLR
1
GENERAL
0
58
20
1
en1 en2 en3 en4 en6 en7 en8 en9 en5 en10 en11 bo1 bo2 bo3 bo4 bo5 bo6 bo7 bo8 bo9 bo10 bo11 bo12 bo13 bo14 bo15 bo16 bo17 bo18 bo19 bo20 bo21 bo22 bo23 bo24 bo25 bo26 bo27 bo28 bo29 bo30 bo31 bo32 bu1 bu2 bu3 bu4 bu5 bu6 bu7 bu8 bu9 bu10 ab1 ab2 ab3 ab4 test f1 f2 f3 en f11 f22 f55 f33 f44 f66 f77 bo f111 f222 f333 bu ab int1 int2 int3 grade
2
-1 -1 -1 -1 -1 -1 -1 -1 -1 -1 -1 -1 -1 -1 -1 -1 -1 -1 -1 -1 -1 -1 -1 -1 -1 -1 -1 -1 -1 -1 -1 -1 -1 -1 -1 -1 -1 -1 -1 -1 -1 -1 -1 -1 -1 -1 -1 -1 -1 -1 -1 -1 -1 -1 -1 -1 -1 1 1 1 1 0 1 1 1 1 1 1 1 0 1 1 1 0 0 0 0 0 0
0
14
f1
en1 en2 en3 en4 en6
f2
en7 en8 en9
f3
en5 en10 en11
f11
bo1 bo2 bo3 bo4 bo5 bo6 bo7 bo8
f22
bo9 bo10 bo11 bo12 bo13
f55
bo14 bo15 bo16
f33
bo17 bo18 bo19 bo20
f44
bo21 bo22 bo23 bo24
f66
bo25 bo26 bo27 bo28 bo29
f77
bo30 bo31 bo32
f111
bu1 bu2 bu3 bu4
f222
bu5 bu6 bu7
f333
bu8 bu9 bu10
ab
ab1 ab2 ab3 ab4
1 1 f1 en1    1.000    0.000    1.000    1.000
1 1 f1 en2    1.059    0.032    0.996    1.122
1 1 f1 en3    0.879    0.038    0.804    0.954
1 1 f1 en4    0.848    0.031    0.787    0.908
1 1 f1 en6    0.634    0.037    0.562    0.706
1 1 f2 en7    1.000    0.000    1.000    1.000
1 1 f2 en8    0.933    0.021    0.892    0.973
1 1 f2 en9    0.986    0.033    0.922    1.049
1 1 f3 en5    1.000    0.000    1.000    1.000
1 1 f3 en10    0.961    0.029    0.905    1.018
1 1 f3 en11    1.191    0.046    1.101    1.282
1 1 f11 bo1    1.000    0.000    1.000    1.000
1 1 f11 bo2    0.942    0.037    0.870    1.014
1 1 f11 bo3    0.948    0.036    0.878    1.019
1 1 f11 bo4    0.751    0.028    0.696    0.805
1 1 f11 bo5    0.832    0.028    0.777    0.886
1 1 f11 bo6    0.814    0.028    0.759    0.869
1 1 f11 bo7    0.606    0.027    0.554    0.658
1 1 f11 bo8    0.490    0.029    0.434    0.546
1 1 f22 bo9    1.000    0.000    1.000    1.000
1 1 f22 bo10    1.191    0.062    1.069    1.314
1 1 f22 bo11    1.285    0.064    1.160    1.410
1 1 f22 bo12    0.941    0.043    0.857    1.025
1 1 f22 bo13    0.920    0.040    0.842    0.998
1 1 f55 bo14    1.000    0.000    1.000    1.000
1 1 f55 bo15    0.974    0.038    0.899    1.049
1 1 f55 bo16    0.831    0.033    0.767    0.896
1 1 f33 bo17    1.000    0.000    1.000    1.000
1 1 f33 bo18    1.140    0.044    1.053    1.227
1 1 f33 bo19    0.967    0.045    0.878    1.057
1 1 f33 bo20    0.886    0.036    0.815    0.956
1 1 f44 bo21    1.000    0.000    1.000    1.000
1 1 f44 bo22    0.981    0.055    0.873    1.089
1 1 f44 bo23    1.031    0.060    0.914    1.149
1 1 f44 bo24    0.873    0.057    0.760    0.985
1 1 f66 bo25    1.000    0.000    1.000    1.000
1 1 f66 bo26    1.081    0.037    1.008    1.153
1 1 f66 bo27    0.945    0.043    0.861    1.029
1 1 f66 bo28    0.859    0.031    0.799    0.920
1 1 f66 bo29    0.828    0.032    0.766    0.890
1 1 f77 bo30    1.000    0.000    1.000    1.000
1 1 f77 bo31    0.994    0.036    0.924    1.064
1 1 f77 bo32    1.079    0.056    0.970    1.188
1 1 f111 bu1    1.000    0.000    1.000    1.000
1 1 f111 bu2    0.940    0.036    0.870    1.010
1 1 f111 bu3    1.005    0.032    0.941    1.068
1 1 f111 bu4    0.770    0.028    0.716    0.825
1 1 f222 bu5    1.000    0.000    1.000    1.000
1 1 f222 bu6    1.031    0.034    0.964    1.098
1 1 f222 bu7    1.040    0.031    0.979    1.101
1 1 f333 bu8    1.000    0.000    1.000    1.000
1 1 f333 bu9    0.795    0.030    0.736    0.855
1 1 f333 bu10    0.863    0.036    0.792    0.934
1 1 ab ab1    1.000    0.000    1.000    1.000
1 1 ab ab2    1.279    0.030    1.222    1.337
1 1 ab ab3    1.262    0.031    1.202    1.321
1 1 ab ab4    0.924    0.028    0.868    0.979
1 1 en f1    1.000    0.000    1.000    1.000
1 1 en f2    0.790    0.049    0.694    0.885
1 1 en f3    0.653    0.052    0.551    0.754
1 1 bo f11    1.000    0.000    1.000    1.000
1 1 bo f22    0.807    0.061    0.688    0.926
1 1 bo f55    1.028    0.057    0.917    1.140
1 1 bo f33    0.859    0.054    0.753    0.965
1 1 bo f44    0.441    0.047    0.348    0.534
1 1 bo f66    0.883    0.051    0.784    0.982
1 1 bo f77    0.807    0.060    0.689    0.925
1 1 bu f111    1.000    0.000    1.000    1.000
1 1 bu f222    0.705    0.070    0.568    0.841
1 1 bu f333    1.063    0.073    0.919    1.206
1 1 grade test   19.675    5.803    8.301   31.050
1 1 en test    9.361    5.240   -0.910   19.631
91 1 en test a1
1 1 bo test   18.443   19.949  -20.658   57.543
91 1 bo test a2
1 1 bu test  -67.177   22.058 -110.411  -23.943
91 1 bu test a3
1 1 ab test   12.874    3.946    5.140   20.608
1 1 int1 test   25.712    5.163   15.593   35.830
91 1 int1 test w1
1 1 int2 test  -21.427   19.036  -58.738   15.884
91 1 int2 test w2
1 1 int3 test   49.585   21.193    8.046   91.124
91 1 int3 test w3
2 1 bo en   -0.119    0.041   -0.199   -0.039
2 1 bu en   -0.182    0.041   -0.262   -0.102
2 1 bu bo    0.578    0.073    0.435    0.722
2 1 ab en    0.193    0.047    0.101    0.284
2 1 ab bo   -0.143    0.044   -0.229   -0.057
2 1 ab bu   -0.120    0.046   -0.211   -0.030
4 1 en1    0.375    0.036    0.304    0.446
4 1 en2    0.325    0.026    0.275    0.376
4 1 en3    0.404    0.026    0.352    0.456
4 1 en4    0.180    0.017    0.146    0.214
4 1 en6    0.382    0.022    0.340    0.424
4 1 en7    0.283    0.031    0.223    0.343
4 1 en8    0.258    0.024    0.212    0.305
4 1 en9    0.209    0.022    0.166    0.251
4 1 en5    0.281    0.031    0.219    0.343
4 1 en10    0.292    0.028    0.236    0.347
4 1 en11    0.445    0.043    0.360    0.530
4 1 bo1    0.368    0.025    0.318    0.417
4 1 bo2    0.437    0.030    0.378    0.496
4 1 bo3    0.439    0.031    0.379    0.499
4 1 bo4    0.343    0.026    0.292    0.394
4 1 bo5    0.210    0.018    0.175    0.245
4 1 bo6    0.196    0.025    0.147    0.246
4 1 bo7    0.272    0.015    0.242    0.302
4 1 bo8    0.286    0.014    0.258    0.313
4 1 bo9    0.599    0.045    0.511    0.687
4 1 bo10    0.500    0.044    0.414    0.586
4 1 bo11    0.446    0.035    0.377    0.514
4 1 bo12    0.247    0.018    0.211    0.282
4 1 bo13    0.245    0.018    0.210    0.280
4 1 bo14    0.295    0.051    0.195    0.395
4 1 bo15    0.442    0.044    0.355    0.529
4 1 bo16    0.580    0.042    0.498    0.663
4 1 bo17    0.399    0.032    0.336    0.463
4 1 bo18    0.392    0.034    0.325    0.459
4 1 bo19    0.349    0.033    0.284    0.415
4 1 bo20    0.212    0.027    0.158    0.265
4 1 bo21    0.538    0.061    0.418    0.658
4 1 bo22    0.433    0.047    0.341    0.525
4 1 bo23    0.380    0.038    0.304    0.455
4 1 bo24    0.493    0.041    0.413    0.573
4 1 bo25    0.368    0.026    0.317    0.418
4 1 bo26    0.364    0.028    0.309    0.418
4 1 bo27    0.484    0.034    0.416    0.551
4 1 bo28    0.193    0.018    0.158    0.227
4 1 bo29    0.219    0.018    0.184    0.253
4 1 bo30    0.357    0.034    0.291    0.423
4 1 bo31    0.316    0.032    0.252    0.379
4 1 bo32    0.376    0.038    0.302    0.451
4 1 bu1    0.423    0.036    0.353    0.493
4 1 bu2    0.531    0.039    0.455    0.607
4 1 bu3    0.395    0.041    0.315    0.476
4 1 bu4    0.249    0.034    0.183    0.315
4 1 bu5    0.276    0.035    0.208    0.344
4 1 bu6    0.405    0.037    0.332    0.479
4 1 bu7    0.276    0.031    0.215    0.337
4 1 bu8    0.229    0.033    0.164    0.294
4 1 bu9    0.292    0.030    0.233    0.351
4 1 bu10    0.372    0.035    0.302    0.441
4 1 ab1    0.663    0.044    0.577    0.750
4 1 ab2    0.357    0.043    0.274    0.441
4 1 ab3    0.288    0.037    0.216    0.360
4 1 ab4    0.264    0.016    0.234    0.295
4 1 test 3914.370  402.734 3125.011 4703.729
4 1 f1    0.183    0.064    0.057    0.309
4 1 f2    0.505    0.058    0.391    0.619
4 1 f3    0.437    0.055    0.330    0.544
4 1 f11    0.332    0.046    0.241    0.422
4 1 f22    0.307    0.049    0.210    0.403
4 1 f55    0.460    0.062    0.338    0.582
4 1 f33    0.341    0.043    0.258    0.424
4 1 f44    0.593    0.057    0.481    0.705
4 1 f66    0.405    0.056    0.294    0.515
4 1 f77    0.390    0.052    0.288    0.492
4 1 f111    0.631    0.081    0.472    0.789
4 1 f222    0.583    0.047    0.491    0.674
4 1 f333    0.377    0.061    0.256    0.497
5 1 en    0.910    0.113    0.690    1.131
5 1 bo    0.710    0.081    0.550    0.869
5 1 bu    0.612    0.087    0.441    0.783
5 1 ab    1.000    0.000    1.000    1.000
11 1 f1 en1    0.863    0.018    0.828    0.898
11 1 f1 en2    0.889    0.012    0.865    0.913
11 1 f1 en3    0.822    0.016    0.792    0.853
11 1 f1 en4    0.902    0.011    0.881    0.923
11 1 f1 en6    0.731    0.021    0.691    0.772
11 1 f2 en7    0.889    0.012    0.866    0.913
11 1 f2 en8    0.885    0.012    0.861    0.909
11 1 f2 en9    0.913    0.011    0.891    0.935
11 1 f3 en5    0.864    0.017    0.830    0.897
11 1 f3 en10    0.850    0.018    0.816    0.885
11 1 f3 en11    0.851    0.019    0.814    0.888
11 1 f11 bo1    0.860    0.013    0.834    0.885
11 1 f11 bo2    0.824    0.014    0.796    0.852
11 1 f11 bo3    0.825    0.018    0.790    0.860
11 1 f11 bo4    0.794    0.019    0.758    0.831
11 1 f11 bo5    0.880    0.011    0.858    0.902
11 1 f11 bo6    0.882    0.016    0.851    0.914
11 1 f11 bo7    0.764    0.019    0.727    0.801
11 1 f11 bo8    0.683    0.021    0.642    0.724
11 1 f22 bo9    0.750    0.020    0.710    0.790
11 1 f22 bo10    0.828    0.018    0.792    0.864
11 1 f22 bo11    0.860    0.014    0.834    0.887
11 1 f22 bo12    0.857    0.013    0.831    0.883
11 1 f22 bo13    0.852    0.013    0.826    0.879
11 1 f55 bo14    0.897    0.019    0.859    0.935
11 1 f55 bo15    0.850    0.018    0.814    0.885
11 1 f55 bo16    0.768    0.019    0.730    0.807
11 1 f33 bo17    0.827    0.019    0.790    0.864
11 1 f33 bo18    0.861    0.015    0.832    0.890
11 1 f33 bo19    0.836    0.016    0.804    0.868
11 1 f33 bo20    0.873    0.017    0.839    0.907
11 1 f44 bo21    0.759    0.031    0.698    0.820
11 1 f44 bo22    0.787    0.026    0.737    0.837
11 1 f44 bo23    0.820    0.022    0.777    0.862
11 1 f44 bo24    0.728    0.027    0.675    0.781
11 1 f66 bo25    0.850    0.015    0.821    0.879
11 1 f66 bo26    0.869    0.014    0.842    0.895
11 1 f66 bo27    0.799    0.018    0.763    0.835
11 1 f66 bo28    0.887    0.011    0.864    0.909
11 1 f66 bo29    0.866    0.012    0.842    0.890
11 1 f77 bo30    0.840    0.018    0.804    0.875
11 1 f77 bo31    0.853    0.018    0.818    0.888
11 1 f77 bo32    0.851    0.019    0.814    0.889
11 1 f111 bu1    0.864    0.014    0.836    0.892
11 1 f111 bu2    0.821    0.016    0.789    0.853
11 1 f111 bu3    0.872    0.016    0.840    0.904
11 1 f111 bu4    0.865    0.019    0.827    0.903
11 1 f222 bu5    0.873    0.020    0.834    0.912
11 1 f222 bu6    0.836    0.019    0.799    0.873
11 1 f222 bu7    0.881    0.016    0.851    0.912
11 1 f333 bu8    0.907    0.016    0.876    0.939
11 1 f333 bu9    0.835    0.018    0.800    0.871
11 1 f333 bu10    0.825    0.018    0.790    0.861
11 1 ab ab1    0.775    0.010    0.755    0.796
11 1 ab ab2    0.906    0.012    0.883    0.929
11 1 ab ab3    0.920    0.011    0.899    0.942
11 1 ab ab4    0.874    0.009    0.856    0.892
11 1 en f1    0.913    0.032    0.850    0.975
11 1 en f2    0.727    0.034    0.662    0.793
11 1 en f3    0.686    0.043    0.602    0.770
11 1 bo f11    0.826    0.027    0.773    0.878
11 1 bo f22    0.775    0.030    0.717    0.834
11 1 bo f55    0.787    0.028    0.732    0.843
11 1 bo f33    0.778    0.029    0.721    0.836
11 1 bo f44    0.434    0.044    0.348    0.521
11 1 bo f66    0.760    0.034    0.694    0.826
11 1 bo f77    0.737    0.036    0.667    0.806
11 1 bu f111    0.702    0.040    0.623    0.781
11 1 bu f222    0.586    0.051    0.487    0.685
11 1 bu f333    0.804    0.035    0.737    0.872
11 1 grade test    0.117    0.034    0.049    0.184
11 1 en test    0.106    0.058   -0.007    0.219
91 1 en test a1
11 1 bo test    0.185    0.200   -0.208    0.577
91 1 bo test a2
11 1 bu test   -0.625    0.195   -1.008   -0.242
91 1 bu test a3
11 1 ab test    0.153    0.047    0.061    0.245
11 1 int1 test    0.292    0.056    0.182    0.402
91 1 int1 test w1
11 1 int2 test   -0.215    0.191   -0.590    0.160
91 1 int2 test w2
11 1 int3 test    0.461    0.190    0.089    0.833
91 1 int3 test w3
12 1 bo en   -0.148    0.047   -0.240   -0.056
12 1 bu en   -0.244    0.044   -0.330   -0.158
12 1 bu bo    0.878    0.044    0.791    0.964
12 1 ab en    0.202    0.045    0.113    0.290
12 1 ab bo   -0.170    0.052   -0.272   -0.068
12 1 ab bu   -0.154    0.056   -0.264   -0.043
14 1 en1    0.255    0.031    0.195    0.315
14 1 en2    0.210    0.022    0.167    0.252
14 1 en3    0.324    0.026    0.274    0.374
14 1 en4    0.187    0.019    0.149    0.224
14 1 en6    0.465    0.030    0.406    0.524
14 1 en7    0.209    0.021    0.168    0.250
14 1 en8    0.217    0.022    0.174    0.260
14 1 en9    0.167    0.021    0.127    0.207
14 1 en5    0.254    0.030    0.196    0.313
14 1 en10    0.277    0.030    0.218    0.336
14 1 en11    0.275    0.032    0.212    0.338
14 1 bo1    0.261    0.022    0.217    0.304
14 1 bo2    0.321    0.023    0.275    0.367
14 1 bo3    0.319    0.029    0.261    0.377
14 1 bo4    0.369    0.030    0.311    0.427
14 1 bo5    0.226    0.020    0.187    0.264
14 1 bo6    0.222    0.029    0.166    0.277
14 1 bo7    0.416    0.029    0.359    0.473
14 1 bo8    0.534    0.029    0.478    0.590
14 1 bo9    0.438    0.031    0.378    0.497
14 1 bo10    0.314    0.031    0.254    0.374
14 1 bo11    0.260    0.023    0.214    0.306
14 1 bo12    0.266    0.023    0.220    0.311
14 1 bo13    0.273    0.023    0.229    0.318
14 1 bo14    0.196    0.035    0.127    0.264
14 1 bo15    0.278    0.031    0.217    0.339
14 1 bo16    0.410    0.030    0.351    0.468
14 1 bo17    0.316    0.031    0.255    0.377
14 1 bo18    0.259    0.026    0.209    0.309
14 1 bo19    0.302    0.027    0.248    0.355
14 1 bo20    0.238    0.031    0.178    0.298
14 1 bo21    0.424    0.047    0.331    0.517
14 1 bo22    0.381    0.040    0.302    0.460
14 1 bo23    0.328    0.035    0.259    0.397
14 1 bo24    0.470    0.039    0.393    0.547
14 1 bo25    0.277    0.025    0.228    0.327
14 1 bo26    0.245    0.024    0.199    0.292
14 1 bo27    0.361    0.029    0.304    0.419
14 1 bo28    0.214    0.020    0.174    0.254
14 1 bo29    0.250    0.021    0.208    0.292
14 1 bo30    0.295    0.030    0.236    0.354
14 1 bo31    0.272    0.030    0.213    0.332
14 1 bo32    0.275    0.033    0.211    0.339
14 1 bu1    0.254    0.025    0.206    0.303
14 1 bu2    0.326    0.027    0.273    0.379
14 1 bu3    0.240    0.028    0.185    0.295
14 1 bu4    0.252    0.034    0.187    0.318
14 1 bu5    0.237    0.035    0.169    0.305
14 1 bu6    0.301    0.032    0.239    0.363
14 1 bu7    0.224    0.027    0.170    0.277
14 1 bu8    0.177    0.029    0.119    0.234
14 1 bu9    0.302    0.030    0.243    0.361
14 1 bu10    0.319    0.030    0.260    0.377
14 1 ab1    0.399    0.016    0.368    0.430
14 1 ab2    0.179    0.022    0.137    0.222
14 1 ab3    0.153    0.020    0.114    0.193
14 1 ab4    0.236    0.016    0.205    0.268
14 1 test    0.553    0.055    0.445    0.661
14 1 f1    0.167    0.058    0.054    0.281
14 1 f2    0.471    0.049    0.375    0.566
14 1 f3    0.529    0.059    0.414    0.645
14 1 f11    0.318    0.044    0.232    0.405
14 1 f22    0.399    0.046    0.308    0.490
14 1 f55    0.380    0.044    0.293    0.467
14 1 f33    0.394    0.046    0.305    0.484
14 1 f44    0.811    0.038    0.736    0.886
14 1 f66    0.423    0.051    0.322    0.523
14 1 f77    0.457    0.052    0.355    0.560
14 1 f111    0.508    0.057    0.397    0.618
14 1 f222    0.657    0.059    0.541    0.773
14 1 f333    0.353    0.056    0.243    0.462
15 1 en    1.000    0.000    1.000    1.000
15 1 bo    1.000    0.000    1.000    1.000
15 1 bu    1.000    0.000    1.000    1.000
15 1 ab    1.000    0.000    1.000    1.000
21 1 f1 en1    0.863    0.018    0.828    0.898
21 1 f1 en2    0.889    0.012    0.865    0.913
21 1 f1 en3    0.822    0.016    0.792    0.853
21 1 f1 en4    0.902    0.011    0.881    0.923
21 1 f1 en6    0.731    0.021    0.691    0.772
21 1 f2 en7    0.889    0.012    0.866    0.913
21 1 f2 en8    0.885    0.012    0.861    0.909
21 1 f2 en9    0.913    0.011    0.891    0.935
21 1 f3 en5    0.864    0.017    0.830    0.897
21 1 f3 en10    0.850    0.018    0.816    0.885
21 1 f3 en11    0.851    0.019    0.814    0.888
21 1 f11 bo1    0.860    0.013    0.834    0.885
21 1 f11 bo2    0.824    0.014    0.796    0.852
21 1 f11 bo3    0.825    0.018    0.790    0.860
21 1 f11 bo4    0.794    0.019    0.758    0.831
21 1 f11 bo5    0.880    0.011    0.858    0.902
21 1 f11 bo6    0.882    0.016    0.851    0.914
21 1 f11 bo7    0.764    0.019    0.727    0.801
21 1 f11 bo8    0.683    0.021    0.642    0.724
21 1 f22 bo9    0.750    0.020    0.710    0.790
21 1 f22 bo10    0.828    0.018    0.792    0.864
21 1 f22 bo11    0.860    0.014    0.834    0.887
21 1 f22 bo12    0.857    0.013    0.831    0.883
21 1 f22 bo13    0.852    0.013    0.826    0.879
21 1 f55 bo14    0.897    0.019    0.859    0.935
21 1 f55 bo15    0.850    0.018    0.814    0.885
21 1 f55 bo16    0.768    0.019    0.730    0.807
21 1 f33 bo17    0.827    0.019    0.790    0.864
21 1 f33 bo18    0.861    0.015    0.832    0.890
21 1 f33 bo19    0.836    0.016    0.804    0.868
21 1 f33 bo20    0.873    0.017    0.839    0.907
21 1 f44 bo21    0.759    0.031    0.698    0.820
21 1 f44 bo22    0.787    0.026    0.737    0.837
21 1 f44 bo23    0.820    0.022    0.777    0.862
21 1 f44 bo24    0.728    0.027    0.675    0.781
21 1 f66 bo25    0.850    0.015    0.821    0.879
21 1 f66 bo26    0.869    0.014    0.842    0.895
21 1 f66 bo27    0.799    0.018    0.763    0.835
21 1 f66 bo28    0.887    0.011    0.864    0.909
21 1 f66 bo29    0.866    0.012    0.842    0.890
21 1 f77 bo30    0.840    0.018    0.804    0.875
21 1 f77 bo31    0.853    0.018    0.818    0.888
21 1 f77 bo32    0.851    0.019    0.814    0.889
21 1 f111 bu1    0.864    0.014    0.836    0.892
21 1 f111 bu2    0.821    0.016    0.789    0.853
21 1 f111 bu3    0.872    0.016    0.840    0.904
21 1 f111 bu4    0.865    0.019    0.827    0.903
21 1 f222 bu5    0.873    0.020    0.834    0.912
21 1 f222 bu6    0.836    0.019    0.799    0.873
21 1 f222 bu7    0.881    0.016    0.851    0.912
21 1 f333 bu8    0.907    0.016    0.876    0.939
21 1 f333 bu9    0.835    0.018    0.800    0.871
21 1 f333 bu10    0.825    0.018    0.790    0.861
21 1 ab ab1    0.775    0.010    0.755    0.796
21 1 ab ab2    0.906    0.012    0.883    0.929
21 1 ab ab3    0.920    0.011    0.899    0.942
21 1 ab ab4    0.874    0.009    0.856    0.892
21 1 en f1    0.913    0.032    0.850    0.975
21 1 en f2    0.727    0.034    0.662    0.793
21 1 en f3    0.686    0.043    0.602    0.770
21 1 bo f11    0.826    0.027    0.773    0.878
21 1 bo f22    0.775    0.030    0.717    0.834
21 1 bo f55    0.787    0.028    0.732    0.843
21 1 bo f33    0.778    0.029    0.721    0.836
21 1 bo f44    0.434    0.044    0.348    0.521
21 1 bo f66    0.760    0.034    0.694    0.826
21 1 bo f77    0.737    0.036    0.667    0.806
21 1 bu f111    0.702    0.040    0.623    0.781
21 1 bu f222    0.586    0.051    0.487    0.685
21 1 bu f333    0.804    0.035    0.737    0.872
21 1 grade test    0.234    0.069    0.100    0.368
21 1 en test    0.106    0.058   -0.007    0.219
91 1 en test a1
21 1 bo test    0.185    0.200   -0.208    0.577
91 1 bo test a2
21 1 bu test   -0.625    0.195   -1.008   -0.242
91 1 bu test a3
21 1 ab test    0.153    0.047    0.061    0.245
21 1 int1 test    0.292    0.056    0.182    0.402
91 1 int1 test w1
21 1 int2 test   -0.215    0.191   -0.590    0.160
91 1 int2 test w2
21 1 int3 test    0.461    0.190    0.089    0.833
91 1 int3 test w3
22 1 bo en   -0.148    0.047   -0.240   -0.056
22 1 bu en   -0.244    0.044   -0.330   -0.158
22 1 bu bo    0.878    0.044    0.791    0.964
22 1 ab en    0.202    0.045    0.113    0.290
22 1 ab bo   -0.170    0.052   -0.272   -0.068
22 1 ab bu   -0.154    0.056   -0.264   -0.043
24 1 en1    0.255    0.031    0.195    0.315
24 1 en2    0.210    0.022    0.167    0.252
24 1 en3    0.324    0.026    0.274    0.374
24 1 en4    0.187    0.019    0.149    0.224
24 1 en6    0.465    0.030    0.406    0.524
24 1 en7    0.209    0.021    0.168    0.250
24 1 en8    0.217    0.022    0.174    0.260
24 1 en9    0.167    0.021    0.127    0.207
24 1 en5    0.254    0.030    0.196    0.313
24 1 en10    0.277    0.030    0.218    0.336
24 1 en11    0.275    0.032    0.212    0.338
24 1 bo1    0.261    0.022    0.217    0.304
24 1 bo2    0.321    0.023    0.275    0.367
24 1 bo3    0.319    0.029    0.261    0.377
24 1 bo4    0.369    0.030    0.311    0.427
24 1 bo5    0.226    0.020    0.187    0.264
24 1 bo6    0.222    0.029    0.166    0.277
24 1 bo7    0.416    0.029    0.359    0.473
24 1 bo8    0.534    0.029    0.478    0.590
24 1 bo9    0.438    0.031    0.378    0.497
24 1 bo10    0.314    0.031    0.254    0.374
24 1 bo11    0.260    0.023    0.214    0.306
24 1 bo12    0.266    0.023    0.220    0.311
24 1 bo13    0.273    0.023    0.229    0.318
24 1 bo14    0.196    0.035    0.127    0.264
24 1 bo15    0.278    0.031    0.217    0.339
24 1 bo16    0.410    0.030    0.351    0.468
24 1 bo17    0.316    0.031    0.255    0.377
24 1 bo18    0.259    0.026    0.209    0.309
24 1 bo19    0.302    0.027    0.248    0.355
24 1 bo20    0.238    0.031    0.178    0.298
24 1 bo21    0.424    0.047    0.331    0.517
24 1 bo22    0.381    0.040    0.302    0.460
24 1 bo23    0.328    0.035    0.259    0.397
24 1 bo24    0.470    0.039    0.393    0.547
24 1 bo25    0.277    0.025    0.228    0.327
24 1 bo26    0.245    0.024    0.199    0.292
24 1 bo27    0.361    0.029    0.304    0.419
24 1 bo28    0.214    0.020    0.174    0.254
24 1 bo29    0.250    0.021    0.208    0.292
24 1 bo30    0.295    0.030    0.236    0.354
24 1 bo31    0.272    0.030    0.213    0.332
24 1 bo32    0.275    0.033    0.211    0.339
24 1 bu1    0.254    0.025    0.206    0.303
24 1 bu2    0.326    0.027    0.273    0.379
24 1 bu3    0.240    0.028    0.185    0.295
24 1 bu4    0.252    0.034    0.187    0.318
24 1 bu5    0.237    0.035    0.169    0.305
24 1 bu6    0.301    0.032    0.239    0.363
24 1 bu7    0.224    0.027    0.170    0.277
24 1 bu8    0.177    0.029    0.119    0.234
24 1 bu9    0.302    0.030    0.243    0.361
24 1 bu10    0.319    0.030    0.260    0.377
24 1 ab1    0.399    0.016    0.368    0.430
24 1 ab2    0.179    0.022    0.137    0.222
24 1 ab3    0.153    0.020    0.114    0.193
24 1 ab4    0.236    0.016    0.205    0.268
24 1 test    0.553    0.055    0.445    0.661
24 1 f1    0.167    0.058    0.054    0.281
24 1 f2    0.471    0.049    0.375    0.566
24 1 f3    0.529    0.059    0.414    0.645
24 1 f11    0.318    0.044    0.232    0.405
24 1 f22    0.399    0.046    0.308    0.490
24 1 f55    0.380    0.044    0.293    0.467
24 1 f33    0.394    0.046    0.305    0.484
24 1 f44    0.811    0.038    0.736    0.886
24 1 f66    0.423    0.051    0.322    0.523
24 1 f77    0.457    0.052    0.355    0.560
24 1 f111    0.508    0.057    0.397    0.618
24 1 f222    0.657    0.059    0.541    0.773
24 1 f333    0.353    0.056    0.243    0.462
25 1 en    1.000    0.000    1.000    1.000
25 1 bo    1.000    0.000    1.000    1.000
25 1 bu    1.000    0.000    1.000    1.000
25 1 ab    1.000    0.000    1.000    1.000
31 1 f1 en1    1.046    0.051    0.946    1.145
31 1 f1 en2    1.107    0.044    1.021    1.194
31 1 f1 en3    0.919    0.039    0.842    0.996
31 1 f1 en4    0.887    0.030    0.827    0.946
31 1 f1 en6    0.663    0.034    0.597    0.729
31 1 f2 en7    1.036    0.032    0.973    1.098
31 1 f2 en8    0.966    0.030    0.907    1.025
31 1 f2 en9    1.021    0.039    0.944    1.097
31 1 f3 en5    0.908    0.034    0.841    0.976
31 1 f3 en10    0.873    0.036    0.801    0.944
31 1 f3 en11    1.082    0.049    0.987    1.177
31 1 f11 bo1    1.020    0.040    0.942    1.099
31 1 f11 bo2    0.961    0.033    0.898    1.025
31 1 f11 bo3    0.968    0.046    0.877    1.059
31 1 f11 bo4    0.766    0.030    0.707    0.825
31 1 f11 bo5    0.849    0.028    0.793    0.904
31 1 f11 bo6    0.831    0.030    0.772    0.889
31 1 f11 bo7    0.618    0.029    0.561    0.676
31 1 f11 bo8    0.500    0.026    0.449    0.551
31 1 f22 bo9    0.877    0.040    0.798    0.956
31 1 f22 bo10    1.045    0.041    0.964    1.126
31 1 f22 bo11    1.127    0.038    1.052    1.202
31 1 f22 bo12    0.825    0.029    0.768    0.883
31 1 f22 bo13    0.807    0.029    0.751    0.863
31 1 f55 bo14    1.100    0.045    1.013    1.187
31 1 f55 bo15    1.072    0.042    0.989    1.154
31 1 f55 bo16    0.915    0.041    0.834    0.995
31 1 f33 bo17    0.930    0.045    0.842    1.017
31 1 f33 bo18    1.060    0.041    0.980    1.139
31 1 f33 bo19    0.899    0.033    0.835    0.963
31 1 f33 bo20    0.824    0.029    0.766    0.881
31 1 f44 bo21    0.855    0.041    0.775    0.935
31 1 f44 bo22    0.839    0.033    0.774    0.903
31 1 f44 bo23    0.882    0.032    0.818    0.945
31 1 f44 bo24    0.746    0.038    0.672    0.820
31 1 f66 bo25    0.979    0.045    0.890    1.067
31 1 f66 bo26    1.058    0.042    0.976    1.139
31 1 f66 bo27    0.925    0.042    0.843    1.006
31 1 f66 bo28    0.841    0.028    0.785    0.897
31 1 f66 bo29    0.810    0.031    0.749    0.872
31 1 f77 bo30    0.923    0.040    0.845    1.002
31 1 f77 bo31    0.918    0.040    0.840    0.996
31 1 f77 bo32    0.996    0.046    0.906    1.086
31 1 f111 bu1    1.115    0.042    1.033    1.197
31 1 f111 bu2    1.048    0.043    0.964    1.132
31 1 f111 bu3    1.120    0.043    1.036    1.204
31 1 f111 bu4    0.859    0.031    0.797    0.920
31 1 f222 bu5    0.942    0.050    0.843    1.040
31 1 f222 bu6    0.971    0.045    0.882    1.059
31 1 f222 bu7    0.979    0.045    0.891    1.068
31 1 f333 bu8    1.033    0.045    0.946    1.121
31 1 f333 bu9    0.822    0.033    0.756    0.887
31 1 f333 bu10    0.892    0.037    0.818    0.965
31 1 ab ab1    1.000    0.000    1.000    1.000
31 1 ab ab2    1.279    0.030    1.222    1.337
31 1 ab ab3    1.262    0.031    1.202    1.321
31 1 ab ab4    0.924    0.028    0.868    0.979
31 1 en f1    0.913    0.032    0.850    0.975
31 1 en f2    0.727    0.034    0.662    0.793
31 1 en f3    0.686    0.043    0.602    0.770
31 1 bo f11    0.826    0.027    0.773    0.878
31 1 bo f22    0.775    0.030    0.717    0.834
31 1 bo f55    0.787    0.028    0.732    0.843
31 1 bo f33    0.778    0.029    0.721    0.836
31 1 bo f44    0.434    0.044    0.348    0.521
31 1 bo f66    0.760    0.034    0.694    0.826
31 1 bo f77    0.737    0.036    0.667    0.806
31 1 bu f111    0.702    0.040    0.623    0.781
31 1 bu f222    0.586    0.051    0.487    0.685
31 1 bu f333    0.804    0.035    0.737    0.872
31 1 grade test   19.675    5.803    8.301   31.050
31 1 en test    8.932    4.935   -0.741   18.604
91 1 en test a1
31 1 bo test   15.537   16.844  -17.477   48.551
91 1 bo test a2
31 1 bu test  -52.553   16.525  -84.942  -20.164
91 1 bu test a3
31 1 ab test   12.874    3.946    5.140   20.608
31 1 int1 test   24.534    4.764   15.196   33.871
91 1 int1 test w1
31 1 int2 test  -18.051   16.043  -49.495   13.393
91 1 int2 test w2
31 1 int3 test   38.790   15.912    7.603   69.978
91 1 int3 test w3
32 1 bo en   -0.148    0.047   -0.240   -0.056
32 1 bu en   -0.244    0.044   -0.330   -0.158
32 1 bu bo    0.878    0.044    0.791    0.964
32 1 ab en    0.202    0.045    0.113    0.290
32 1 ab bo   -0.170    0.052   -0.272   -0.068
32 1 ab bu   -0.154    0.056   -0.264   -0.043
34 1 en1    0.375    0.036    0.304    0.446
34 1 en2    0.325    0.026    0.275    0.376
34 1 en3    0.404    0.026    0.352    0.456
34 1 en4    0.180    0.017    0.146    0.214
34 1 en6    0.382    0.022    0.340    0.424
34 1 en7    0.283    0.031    0.223    0.343
34 1 en8    0.258    0.024    0.212    0.305
34 1 en9    0.209    0.022    0.166    0.251
34 1 en5    0.281    0.031    0.219    0.343
34 1 en10    0.292    0.028    0.236    0.347
34 1 en11    0.445    0.043    0.360    0.530
34 1 bo1    0.368    0.025    0.318    0.417
34 1 bo2    0.437    0.030    0.378    0.496
34 1 bo3    0.439    0.031    0.379    0.499
34 1 bo4    0.343    0.026    0.292    0.394
34 1 bo5    0.210    0.018    0.175    0.245
34 1 bo6    0.196    0.025    0.147    0.246
34 1 bo7    0.272    0.015    0.242    0.302
34 1 bo8    0.286    0.014    0.258    0.313
34 1 bo9    0.599    0.045    0.511    0.687
34 1 bo10    0.500    0.044    0.414    0.586
34 1 bo11    0.446    0.035    0.377    0.514
34 1 bo12    0.247    0.018    0.211    0.282
34 1 bo13    0.245    0.018    0.210    0.280
34 1 bo14    0.295    0.051    0.195    0.395
34 1 bo15    0.442    0.044    0.355    0.529
34 1 bo16    0.580    0.042    0.498    0.663
34 1 bo17    0.399    0.032    0.336    0.463
34 1 bo18    0.392    0.034    0.325    0.459
34 1 bo19    0.349    0.033    0.284    0.415
34 1 bo20    0.212    0.027    0.158    0.265
34 1 bo21    0.538    0.061    0.418    0.658
34 1 bo22    0.433    0.047    0.341    0.525
34 1 bo23    0.380    0.038    0.304    0.455
34 1 bo24    0.493    0.041    0.413    0.573
34 1 bo25    0.368    0.026    0.317    0.418
34 1 bo26    0.364    0.028    0.309    0.418
34 1 bo27    0.484    0.034    0.416    0.551
34 1 bo28    0.193    0.018    0.158    0.227
34 1 bo29    0.219    0.018    0.184    0.253
34 1 bo30    0.357    0.034    0.291    0.423
34 1 bo31    0.316    0.032    0.252    0.379
34 1 bo32    0.376    0.038    0.302    0.451
34 1 bu1    0.423    0.036    0.353    0.493
34 1 bu2    0.531    0.039    0.455    0.607
34 1 bu3    0.395    0.041    0.315    0.476
34 1 bu4    0.249    0.034    0.183    0.315
34 1 bu5    0.276    0.035    0.208    0.344
34 1 bu6    0.405    0.037    0.332    0.479
34 1 bu7    0.276    0.031    0.215    0.337
34 1 bu8    0.229    0.033    0.164    0.294
34 1 bu9    0.292    0.030    0.233    0.351
34 1 bu10    0.372    0.035    0.302    0.441
34 1 ab1    0.663    0.044    0.577    0.750
34 1 ab2    0.357    0.043    0.274    0.441
34 1 ab3    0.288    0.037    0.216    0.360
34 1 ab4    0.264    0.016    0.234    0.295
34 1 test 3914.370  402.734 3125.011 4703.729
34 1 f1    0.167    0.058    0.054    0.281
34 1 f2    0.471    0.049    0.375    0.566
34 1 f3    0.529    0.059    0.414    0.645
34 1 f11    0.318    0.044    0.232    0.405
34 1 f22    0.399    0.046    0.308    0.490
34 1 f55    0.380    0.044    0.293    0.467
34 1 f33    0.394    0.046    0.305    0.484
34 1 f44    0.811    0.038    0.736    0.886
34 1 f66    0.423    0.051    0.322    0.523
34 1 f77    0.457    0.052    0.355    0.560
34 1 f111    0.508    0.057    0.397    0.618
34 1 f222    0.657    0.059    0.541    0.773
34 1 f333    0.353    0.056    0.243    0.462
35 1 en    1.000    0.000    1.000    1.000
35 1 bo    1.000    0.000    1.000    1.000
35 1 bu    1.000    0.000    1.000    1.000
35 1 ab    1.000    0.000    1.000    1.000
