# Supplementary material for: The influence of enjoyment, boredom, and burnout on EFL achievement: Based on latent moderated structural equation modeling
Source: PLoS One. 2024 Sep 12;19(9):e0310281. doi: 10.1371/journal.pone.0310281 (PMC11392390; doi:10.1371/journal.pone.0310281)
Supplement: S1 File — (ZIP) [file pone.0310281.s001.zip › data/mptext05.out]

Mplus VERSION 8.3
MUTHEN & MUTHEN
08/12/2022  10:53 AM

INPUT INSTRUCTIONS

  DATA: FILE IS 0811.csv;

    VARIABLE: NAMES are  en1	en2	en3	en4	en6	en7	en8	en9	en5	en10	
    en11	bo1	bo2	bo3	bo4	bo5	bo6	bo7	bo8	bo9	bo10	
    bo11	bo12	bo13	bo14	bo15	bo16	bo17	bo18	
    bo19	bo20	bo21	bo22	bo23	bo24	bo25	bo26	
    bo27	bo28	bo29	bo30	bo31	bo32	
    bu1	bu2	bu3	bu4	bu5	bu6	bu7	bu8	bu9	bu10	AB1	AB2	AB3	AB4	test grade;

    USEVARIABLES= en1	en2	en3	en4	en6	en7	en8	en9	en5	en10	
    en11	bo1	bo2	bo3	bo4	bo5	bo6	bo7	bo8	bo9	bo10	
    bo11	bo12	bo13	bo14	bo15	bo16	bo17	bo18	
    bo19	bo20	bo21	bo22	bo23	bo24	bo25	bo26	
    bo27	bo28	bo29	bo30	bo31	bo32	
    bu1	bu2	bu3	bu4	bu5	bu6	bu7	bu8	bu9	bu10	AB1	AB2	AB3	AB4	test grade;

  ANALYSIS:


  type=general random;
  estimator=MLR;
  ALGORITHM=INTEGRATION;
  INTEGRATION IS MONTECARLO;
  MCONVERGENCE=0.01;
  PROCESSORS=4;


  model:
  test on grade;
  f1 by en1-en4 en6;
  f2 by en7-en9;
  f3 by en5 en10 en11;
  !f1 with f2 f3;
  !f2 with f3;

  en by f1 f2 f3;

  f11 by 	bo1	bo2	bo3	bo4	bo5	bo6	bo7	bo8;
  f22 by bo9	bo10 bo11	bo12	bo13;
  f55 by 	bo14	bo15	bo16;
  f33 by bo17	bo18	bo19	bo20;
  f44 by bo21	bo22	bo23	bo24;
  f66 by bo25	bo26	bo27	bo28	bo29;
  f77 by 	bo30	bo31	bo32;

  !f11 with f22-f77;
  !f22 with f33-f77;
  !f33 with f44-f77;
  !f44 with f55-f77;
  !f55 with f66 f77;
  !f66 with f77;

  bo by f11-f77;

  f111 by bu1	bu2	bu3	bu4;
  f222 by bu5	bu6	bu7;
  f333 by bu8	bu9	bu10;

  !f111 with f222 f333;
  !f222 with f333;

  bu by f111 f222 f333;

  ab by ab1-ab4;

  ab@1;

  int1| en xwith ab;

  int2| bo xwith ab;

  int3| bu xwith ab;

  test on en(a1);
  test on bo(a2);
  test on bu(a3);

  test on ab ;

  test on int1(w1);
  test on int2(w2);
  test on int3(w3);

  model constraint:
  new(enlow enmid enhigh bolow bomid bohigh bulow bumid buhigh );

  enlow=a1-w1;
  enmid=a1;
  enhigh=a1+w1;

  bolow=a2-w2;
  bomid=a2;
  bohigh =a2+w2;

  bulow =a3-w3;
  bumid =a3;
  buhigh=a3+w3;


  OUTPUT:standardized  cinterval;


INPUT READING TERMINATED NORMALLY


SUMMARY OF ANALYSIS

Number of groups                                                 1
Number of observations                                         563

Number of dependent variables                                   58
Number of independent variables                                  1
Number of continuous latent variables                           20

Observed dependent variables

  Continuous
   EN1         EN2         EN3         EN4         EN6         EN7
   EN8         EN9         EN5         EN10        EN11        BO1
   BO2         BO3         BO4         BO5         BO6         BO7
   BO8         BO9         BO10        BO11        BO12        BO13
   BO14        BO15        BO16        BO17        BO18        BO19
   BO20        BO21        BO22        BO23        BO24        BO25
   BO26        BO27        BO28        BO29        BO30        BO31
   BO32        BU1         BU2         BU3         BU4         BU5
   BU6         BU7         BU8         BU9         BU10        AB1
   AB2         AB3         AB4         TEST

Observed independent variables
   GRADE

Continuous latent variables
   F1          F2          F3          EN          F11         F22
   F55         F33         F44         F66         F77         BO
   F111        F222        F333        BU          AB          INT1
   INT2        INT3


Estimator                                                      MLR
Information matrix                                        OBSERVED
Optimization Specifications for the Quasi-Newton Algorithm for
Continuous Outcomes
  Maximum number of iterations                                 100
  Convergence criterion                                  0.100D-05
Optimization Specifications for the EM Algorithm
  Maximum number of iterations                                 500
  Convergence criteria
    Loglikelihood change                                 0.100D-02
    Relative loglikelihood change                        0.100D-05
    Derivative                                           0.100D-01
Optimization Specifications for the M step of the EM Algorithm for
Categorical Latent variables
  Number of M step iterations                                    1
  M step convergence criterion                           0.100D-02
  Basis for M step termination                           ITERATION
Optimization Specifications for the M step of the EM Algorithm for
Censored, Binary or Ordered Categorical (Ordinal), Unordered
Categorical (Nominal) and Count Outcomes
  Number of M step iterations                                    1
  M step convergence criterion                           0.100D-02
  Basis for M step termination                           ITERATION
  Maximum value for logit thresholds                            15
  Minimum value for logit thresholds                           -15
  Minimum expected cell size for chi-square              0.100D-01
Optimization algorithm                                         EMA
Integration Specifications
  Type                                                  MONTECARLO
  Number of integration points                                4000
  Dimensions of numerical integration                            4
  Adaptive quadrature                                           ON
  Monte Carlo integration seed                                   0
Cholesky                                                       OFF

Input data file(s)
  0811.csv
Input data format  FREE


UNIVARIATE SAMPLE STATISTICS


     UNIVARIATE HIGHER-ORDER MOMENT DESCRIPTIVE STATISTICS

         Variable/         Mean/     Skewness/   Minimum/ % with                Percentiles
        Sample Size      Variance    Kurtosis    Maximum  Min/Max      20%/60%    40%/80%    Median

     EN1                   3.909      -1.189       1.000    9.77%       3.000      4.000      4.000
             563.000       1.475       0.615       5.000   38.72%       4.000      5.000
     EN2                   3.801      -0.993       1.000    9.59%       3.000      4.000      4.000
             563.000       1.555       0.026       5.000   34.99%       4.000      5.000
     EN3                   3.815      -0.827       1.000    4.44%       3.000      4.000      4.000
             563.000       1.252      -0.074       5.000   31.62%       4.000      5.000
     EN4                   3.845      -0.704       1.000    0.89%       3.000      4.000      4.000
             563.000       0.969      -0.240       5.000   26.64%       4.000      5.000
     EN6                   3.554      -0.361       1.000    1.78%       3.000      3.000      4.000
             563.000       0.823      -0.086       5.000   13.68%       4.000      4.000
     EN7                   3.909      -0.841       1.000    2.84%       3.000      4.000      4.000
             563.000       1.358      -0.441       5.000   39.79%       4.000      5.000
     EN8                   3.796      -0.563       1.000    0.89%       3.000      4.000      4.000
             563.000       1.193      -0.832       5.000   31.26%       4.000      5.000
     EN9                   3.384      -0.901       1.000   11.90%       3.000      3.000      4.000
             563.000       1.252       0.040       5.000    9.41%       4.000      4.000
     EN5                   3.908      -0.712       1.000    1.24%       3.000      4.000      4.000
             563.000       1.107      -0.438       5.000   34.99%       4.000      5.000
     EN10                  3.888      -0.739       1.000    1.42%       3.000      4.000      4.000
             563.000       1.055      -0.251       5.000   31.79%       4.000      5.000
     EN11                  3.780      -0.903       1.000   10.48%       3.000      4.000      4.000
             563.000       1.618      -0.131       5.000   37.48%       4.000      5.000
     BO1                   3.728      -0.738       1.000    7.46%       3.000      4.000      4.000
             563.000       1.409      -0.198       5.000   32.50%       4.000      5.000
     BO2                   3.647      -0.439       1.000    3.91%       3.000      3.000      4.000
             563.000       1.362      -0.807       5.000   30.02%       4.000      5.000
     BO3                   3.780      -0.913       1.000    7.99%       3.000      4.000      4.000
             563.000       1.376       0.163       5.000   31.97%       4.000      5.000
     BO4                   3.595      -0.211       1.000    0.71%       3.000      3.000      4.000
             563.000       0.930      -0.715       5.000   18.83%       4.000      4.000
     BO5                   3.741      -0.483       1.000    1.07%       3.000      4.000      4.000
             563.000       0.931      -0.396       5.000   22.74%       4.000      5.000
     BO6                   3.751      -0.521       1.000    0.89%       3.000      4.000      4.000
             563.000       0.887      -0.300       5.000   21.49%       4.000      5.000
     BO7                   3.480      -0.256       1.000    0.53%       3.000      3.000      4.000
             563.000       0.655      -0.222       5.000    7.82%       4.000      4.000
     BO8                   3.545      -0.171       2.000    7.28%       3.000      3.000      4.000
             563.000       0.536      -0.256       5.000    7.10%       4.000      4.000
     BO9                   3.753      -0.823       1.000    7.10%       3.000      4.000      4.000
             563.000       1.369      -0.050       5.000   31.26%       4.000      5.000
     BO10                  3.492      -0.592       1.000   10.66%       2.000      3.000      4.000
             563.000       1.593      -0.659       5.000   23.80%       4.000      5.000
     BO11                  3.560      -0.603       1.000   10.48%       2.000      3.000      4.000
             563.000       1.717      -0.782       5.000   29.48%       4.000      5.000
     BO12                  3.618      -0.378       1.000    0.71%       3.000      4.000      4.000
             563.000       0.929      -0.627       5.000   17.41%       4.000      4.000
     BO13                  3.581      -0.333       1.000    0.71%       3.000      3.000      4.000
             563.000       0.897      -0.610       5.000   15.63%       4.000      4.000
     BO14                  3.762      -0.912       1.000    8.70%       3.000      4.000      4.000
             563.000       1.506      -0.089       5.000   32.68%       4.000      5.000
     BO15                  3.590      -0.574       1.000    9.59%       3.000      3.000      4.000
             563.000       1.592      -0.602       5.000   30.91%       4.000      5.000
     BO16                  3.691      -0.763       1.000    7.82%       3.000      4.000      4.000
             563.000       1.418      -0.204       5.000   29.31%       4.000      5.000
     BO17                  3.817      -0.917       1.000    6.04%       3.000      4.000      4.000
             563.000       1.265       0.239       5.000   31.44%       4.000      5.000
     BO18                  3.540      -0.688       1.000   11.01%       3.000      3.000      4.000
             563.000       1.517      -0.362       5.000   24.16%       4.000      5.000
     BO19                  3.780      -0.639       1.000    2.66%       3.000      4.000      4.000
             563.000       1.159      -0.387       5.000   29.48%       4.000      5.000
     BO20                  3.764      -0.516       1.000    0.36%       3.000      4.000      4.000
             563.000       0.891      -0.474       5.000   21.85%       4.000      5.000
     BO21                  3.604      -0.304       1.000    1.07%       2.000      3.000      4.000
             563.000       1.269      -1.143       5.000   25.75%       4.000      5.000
     BO22                  3.652      -0.144       2.000   17.58%       3.000      3.000      4.000
             563.000       1.136      -1.231       5.000   27.89%       4.000      5.000
     BO23                  3.455       0.006       2.000   25.04%       2.000      3.000      4.000
             563.000       1.157      -1.266       5.000   20.43%       4.000      5.000
     BO24                  3.668      -0.303       1.000    1.95%       3.000      3.000      4.000
             563.000       1.050      -0.602       5.000   25.40%       4.000      5.000
     BO25                  3.847      -1.039       1.000    7.46%       3.000      4.000      4.000
             563.000       1.327       0.453       5.000   33.21%       4.000      5.000
     BO26                  3.744      -0.794       1.000    7.64%       3.000      4.000      4.000
             563.000       1.483      -0.276       5.000   33.39%       4.000      5.000
     BO27                  3.774      -0.811       1.000    5.68%       3.000      4.000      4.000
             563.000       1.340      -0.154       5.000   31.44%       4.000      5.000
     BO28                  3.790      -0.594       1.000    0.53%       3.000      4.000      4.000
             563.000       0.901      -0.345       5.000   22.74%       4.000      5.000
     BO29                  3.696      -0.650       1.000    1.78%       3.000      4.000      4.000
             563.000       0.876       0.082       5.000   17.41%       4.000      4.000
     BO30                  3.840      -0.817       1.000    4.09%       3.000      4.000      4.000
             563.000       1.211      -0.025       5.000   32.68%       4.000      5.000
     BO31                  3.847      -0.846       1.000    3.73%       3.000      4.000      4.000
             563.000       1.160       0.084       5.000   31.26%       4.000      5.000
     BO32                  3.773      -0.875       1.000    7.64%       3.000      4.000      4.000
             563.000       1.369       0.090       5.000   31.97%       4.000      5.000
     BU1                   3.686      -0.802       1.000   10.66%       3.000      4.000      4.000
             563.000       1.672      -0.424       5.000   33.04%       4.000      5.000
     BU2                   3.783      -0.856       1.000    8.53%       3.000      4.000      4.000
             563.000       1.633      -0.376       5.000   37.66%       4.000      5.000
     BU3                   3.631      -0.776       1.000   10.83%       2.000      4.000      4.000
             563.000       1.654      -0.475       5.000   29.13%       4.000      5.000
     BU4                   3.620      -0.463       1.000    1.42%       3.000      4.000      4.000
             563.000       0.989      -0.525       5.000   18.12%       4.000      4.000
     BU5                   4.016      -1.272       1.000    5.68%       3.000      4.000      4.000
             563.000       1.163       1.242       5.000   38.72%       4.000      5.000
     BU6                   3.837      -0.946       1.000    6.93%       3.000      4.000      4.000
             563.000       1.348       0.201       5.000   34.46%       4.000      5.000
     BU7                   3.865      -1.144       1.000    7.28%       3.000      4.000      4.000
             563.000       1.236       0.861       5.000   30.91%       4.000      5.000
     BU8                   3.792      -0.913       1.000    6.93%       3.000      4.000      4.000
             563.000       1.298       0.244       5.000   30.91%       4.000      5.000
     BU9                   3.941      -0.800       1.000    1.24%       3.000      4.000      4.000
             563.000       0.968       0.008       5.000   32.33%       4.000      5.000
     BU10                  3.945      -0.904       1.000    2.84%       3.000      4.000      4.000
             563.000       1.167       0.036       5.000   37.30%       4.000      5.000
     AB1                   3.229      -0.173       1.000   12.61%       2.000      3.000      3.000
             563.000       1.850      -1.252       5.000   22.91%       4.000      5.000
     AB2                   3.156      -0.241       1.000   21.14%       1.000      3.000      3.000
             563.000       2.125      -1.323       5.000   22.74%       4.000      5.000
     AB3                   3.140      -0.219       1.000   18.47%       2.000      3.000      4.000
             563.000       2.007      -1.326       5.000   19.89%       4.000      4.000
     AB4                   3.115      -0.073       1.000    6.22%       2.000      3.000      3.000
             563.000       1.186      -0.834       5.000    9.59%       4.000      4.000
     TEST                402.744      -0.315     120.000    0.18%     340.000    398.000    406.000
             563.000    6980.574       0.218     635.000    0.18%     431.000    465.000
     GRADE                 1.531      -0.125       1.000   46.89%       1.000      1.000      2.000
             563.000       0.249      -1.984       2.000   53.11%       2.000      2.000


THE MODEL ESTIMATION TERMINATED NORMALLY


MODEL FIT INFORMATION

Number of Free Parameters                      199

Loglikelihood

          H0 Value                      -39616.449
          H0 Scaling Correction Factor      1.1218
            for MLR

Information Criteria

          Akaike (AIC)                   79630.897
          Bayesian (BIC)                 80493.220
          Sample-Size Adjusted BIC       79861.493
            (n* = (n + 2) / 24)


MODEL RESULTS

                                                    Two-Tailed
                    Estimate       S.E.  Est./S.E.    P-Value

 F1       BY
    EN1                1.000      0.000    999.000    999.000
    EN2                1.059      0.032     32.975      0.000
    EN3                0.879      0.038     22.906      0.000
    EN4                0.848      0.031     27.540      0.000
    EN6                0.634      0.037     17.294      0.000

 F2       BY
    EN7                1.000      0.000    999.000    999.000
    EN8                0.933      0.021     45.091      0.000
    EN9                0.986      0.033     30.287      0.000

 F3       BY
    EN5                1.000      0.000    999.000    999.000
    EN10               0.961      0.029     33.304      0.000
    EN11               1.191      0.046     25.687      0.000

 F11      BY
    BO1                1.000      0.000    999.000    999.000
    BO2                0.942      0.037     25.599      0.000
    BO3                0.948      0.036     26.357      0.000
    BO4                0.751      0.028     26.973      0.000
    BO5                0.832      0.028     29.937      0.000
    BO6                0.814      0.028     29.132      0.000
    BO7                0.606      0.027     22.780      0.000
    BO8                0.490      0.029     17.070      0.000

 F22      BY
    BO9                1.000      0.000    999.000    999.000
    BO10               1.191      0.062     19.079      0.000
    BO11               1.285      0.064     20.146      0.000
    BO12               0.941      0.043     21.979      0.000
    BO13               0.920      0.040     23.036      0.000

 F55      BY
    BO14               1.000      0.000    999.000    999.000
    BO15               0.974      0.038     25.506      0.000
    BO16               0.831      0.033     25.382      0.000

 F33      BY
    BO17               1.000      0.000    999.000    999.000
    BO18               1.140      0.044     25.618      0.000
    BO19               0.967      0.045     21.276      0.000
    BO20               0.886      0.036     24.641      0.000

 F44      BY
    BO21               1.000      0.000    999.000    999.000
    BO22               0.981      0.055     17.747      0.000
    BO23               1.031      0.060     17.185      0.000
    BO24               0.873      0.057     15.195      0.000

 F66      BY
    BO25               1.000      0.000    999.000    999.000
    BO26               1.081      0.037     29.236      0.000
    BO27               0.945      0.043     22.114      0.000
    BO28               0.859      0.031     27.681      0.000
    BO29               0.828      0.032     26.255      0.000

 F77      BY
    BO30               1.000      0.000    999.000    999.000
    BO31               0.994      0.036     27.822      0.000
    BO32               1.079      0.056     19.384      0.000

 F111     BY
    BU1                1.000      0.000    999.000    999.000
    BU2                0.940      0.036     26.441      0.000
    BU3                1.005      0.032     31.041      0.000
    BU4                0.770      0.028     27.696      0.000

 F222     BY
    BU5                1.000      0.000    999.000    999.000
    BU6                1.031      0.034     30.323      0.000
    BU7                1.040      0.031     33.558      0.000

 F333     BY
    BU8                1.000      0.000    999.000    999.000
    BU9                0.795      0.030     26.300      0.000
    BU10               0.863      0.036     23.715      0.000

 AB       BY
    AB1                1.000      0.000    999.000    999.000
    AB2                1.279      0.030     43.312      0.000
    AB3                1.262      0.031     41.355      0.000
    AB4                0.924      0.028     32.703      0.000

 EN       BY
    F1                 1.000      0.000    999.000    999.000
    F2                 0.790      0.049     16.217      0.000
    F3                 0.653      0.052     12.599      0.000

 BO       BY
    F11                1.000      0.000    999.000    999.000
    F22                0.807      0.061     13.287      0.000
    F55                1.028      0.057     18.053      0.000
    F33                0.859      0.054     15.860      0.000
    F44                0.441      0.047      9.291      0.000
    F66                0.883      0.051     17.465      0.000
    F77                0.807      0.060     13.428      0.000

 BU       BY
    F111               1.000      0.000    999.000    999.000
    F222               0.705      0.070     10.119      0.000
    F333               1.063      0.073     14.494      0.000

 TEST       ON
    EN                 9.361      5.240      1.786      0.074
    BO                18.443     19.949      0.924      0.355
    BU               -67.177     22.058     -3.045      0.002
    AB                12.874      3.946      3.263      0.001
    INT1              25.712      5.163      4.980      0.000
    INT2             -21.427     19.036     -1.126      0.260
    INT3              49.585     21.193      2.340      0.019

 TEST       ON
    GRADE             19.675      5.803      3.390      0.001

 BO       WITH
    EN                -0.119      0.041     -2.909      0.004

 BU       WITH
    EN                -0.182      0.041     -4.481      0.000
    BO                 0.578      0.073      7.907      0.000

 AB       WITH
    EN                 0.193      0.047      4.128      0.000
    BO                -0.143      0.044     -3.268      0.001
    BU                -0.120      0.046     -2.601      0.009

 Intercepts
    EN1                3.910      0.051     76.780      0.000
    EN2                3.801      0.052     72.739      0.000
    EN3                3.816      0.047     81.395      0.000
    EN4                3.846      0.041     93.258      0.000
    EN6                3.554      0.038     93.385      0.000
    EN7                3.910      0.049     79.932      0.000
    EN8                3.796      0.046     82.776      0.000
    EN9                3.384      0.047     72.015      0.000
    EN5                3.908      0.044     88.315      0.000
    EN10               3.888      0.043     90.003      0.000
    EN11               3.780      0.053     70.682      0.000
    BO1                3.729      0.050     74.406      0.000
    BO2                3.647      0.049     74.061      0.000
    BO3                3.780      0.049     76.448      0.000
    BO4                3.595      0.041     88.384      0.000
    BO5                3.741      0.041     91.966      0.000
    BO6                3.752      0.040     94.425      0.000
    BO7                3.480      0.034    102.141      0.000
    BO8                3.545      0.031    114.949      0.000
    BO9                3.753      0.049     75.930      0.000
    BO10               3.492      0.053     65.551      0.000
    BO11               3.560      0.055     64.172      0.000
    BO12               3.618      0.041     88.795      0.000
    BO13               3.581      0.040     89.303      0.000
    BO14               3.762      0.052     72.721      0.000
    BO15               3.590      0.053     67.335      0.000
    BO16               3.691      0.050     73.344      0.000
    BO17               3.817      0.047     80.418      0.000
    BO18               3.540      0.052     68.252      0.000
    BO19               3.780      0.045     83.327      0.000
    BO20               3.764      0.040     94.534      0.000
    BO21               3.604      0.048     75.840      0.000
    BO22               3.652      0.045     81.286      0.000
    BO23               3.455      0.045     76.182      0.000
    BO24               3.668      0.043     84.931      0.000
    BO25               3.848      0.049     78.976      0.000
    BO26               3.745      0.051     72.856      0.000
    BO27               3.775      0.049     77.182      0.000
    BO28               3.791      0.040     94.512      0.000
    BO29               3.696      0.040     93.463      0.000
    BO30               3.840      0.047     82.564      0.000
    BO31               3.847      0.045     84.701      0.000
    BO32               3.773      0.049     76.362      0.000
    BU1                3.686      0.055     67.493      0.000
    BU2                3.783      0.054     69.996      0.000
    BU3                3.631      0.054     66.841      0.000
    BU4                3.620      0.042     86.110      0.000
    BU5                4.016      0.045     88.374      0.000
    BU6                3.837      0.049     78.369      0.000
    BU7                3.865      0.047     82.538      0.000
    BU8                3.792      0.048     78.860      0.000
    BU9                3.941      0.042     94.769      0.000
    BU10               3.945      0.046     86.416      0.000
    AB1                3.231      0.058     55.866      0.000
    AB2                3.158      0.062     50.698      0.000
    AB3                3.142      0.061     51.875      0.000
    AB4                3.117      0.046     67.097      0.000
    TEST             370.412      9.876     37.508      0.000

 Variances
    EN                 0.910      0.113      8.076      0.000
    BO                 0.710      0.081      8.713      0.000
    BU                 0.612      0.087      6.995      0.000
    AB                 1.000      0.000    999.000    999.000

 Residual Variances
    EN1                0.375      0.036     10.329      0.000
    EN2                0.325      0.026     12.637      0.000
    EN3                0.404      0.026     15.279      0.000
    EN4                0.180      0.017     10.392      0.000
    EN6                0.382      0.022     17.711      0.000
    EN7                0.283      0.031      9.278      0.000
    EN8                0.258      0.024     10.858      0.000
    EN9                0.209      0.022      9.658      0.000
    EN5                0.281      0.031      8.944      0.000
    EN10               0.292      0.028     10.328      0.000
    EN11               0.445      0.043     10.276      0.000
    BO1                0.368      0.025     14.475      0.000
    BO2                0.437      0.030     14.554      0.000
    BO3                0.439      0.031     14.270      0.000
    BO4                0.343      0.026     13.194      0.000
    BO5                0.210      0.018     11.852      0.000
    BO6                0.196      0.025      7.760      0.000
    BO7                0.272      0.015     17.746      0.000
    BO8                0.286      0.014     20.438      0.000
    BO9                0.599      0.045     13.344      0.000
    BO10               0.500      0.044     11.435      0.000
    BO11               0.446      0.035     12.812      0.000
    BO12               0.247      0.018     13.445      0.000
    BO13               0.245      0.018     13.722      0.000
    BO14               0.295      0.051      5.777      0.000
    BO15               0.442      0.044     10.013      0.000
    BO16               0.580      0.042     13.754      0.000
    BO17               0.399      0.032     12.299      0.000
    BO18               0.392      0.034     11.510      0.000
    BO19               0.349      0.033     10.459      0.000
    BO20               0.212      0.027      7.783      0.000
    BO21               0.538      0.061      8.803      0.000
    BO22               0.433      0.047      9.258      0.000
    BO23               0.380      0.038      9.872      0.000
    BO24               0.493      0.041     12.102      0.000
    BO25               0.368      0.026     14.339      0.000
    BO26               0.364      0.028     13.109      0.000
    BO27               0.484      0.034     14.073      0.000
    BO28               0.193      0.018     10.897      0.000
    BO29               0.219      0.018     12.468      0.000
    BO30               0.357      0.034     10.642      0.000
    BO31               0.316      0.032      9.790      0.000
    BO32               0.376      0.038      9.889      0.000
    BU1                0.423      0.036     11.820      0.000
    BU2                0.531      0.039     13.702      0.000
    BU3                0.395      0.041      9.625      0.000
    BU4                0.249      0.034      7.425      0.000
    BU5                0.276      0.035      7.943      0.000
    BU6                0.405      0.037     10.847      0.000
    BU7                0.276      0.031      8.918      0.000
    BU8                0.229      0.033      6.918      0.000
    BU9                0.292      0.030      9.724      0.000
    BU10               0.372      0.035     10.498      0.000
    AB1                0.663      0.044     15.018      0.000
    AB2                0.357      0.043      8.392      0.000
    AB3                0.288      0.037      7.855      0.000
    AB4                0.264      0.016     17.029      0.000
    TEST            3914.370    402.734      9.719      0.000
    F1                 0.183      0.064      2.842      0.004
    F2                 0.505      0.058      8.689      0.000
    F3                 0.437      0.055      8.004      0.000
    F11                0.332      0.046      7.187      0.000
    F22                0.307      0.049      6.236      0.000
    F55                0.460      0.062      7.376      0.000
    F33                0.341      0.043      8.009      0.000
    F44                0.593      0.057     10.346      0.000
    F66                0.405      0.056      7.183      0.000
    F77                0.390      0.052      7.479      0.000
    F111               0.631      0.081      7.790      0.000
    F222               0.583      0.047     12.441      0.000
    F333               0.377      0.061      6.138      0.000

New/Additional Parameters
    ENLOW            -16.351      7.592     -2.154      0.031
    ENMID              9.361      5.240      1.786      0.074
    ENHIGH            35.072      7.112      4.931      0.000
    BOLOW             39.870     35.953      1.109      0.267
    BOMID             18.443     19.949      0.924      0.355
    BOHIGH            -2.984     15.103     -0.198      0.843
    BULOW           -116.762     39.867     -2.929      0.003
    BUMID            -67.177     22.058     -3.045      0.002
    BUHIGH           -17.592     16.794     -1.048      0.295


STANDARDIZED MODEL RESULTS


STDYX Standardization

                                                    Two-Tailed
                    Estimate       S.E.  Est./S.E.    P-Value

 F1       BY
    EN1                0.863      0.018     48.686      0.000
    EN2                0.889      0.012     73.393      0.000
    EN3                0.822      0.016     52.865      0.000
    EN4                0.902      0.011     85.299      0.000
    EN6                0.731      0.021     35.649      0.000

 F2       BY
    EN7                0.889      0.012     74.940      0.000
    EN8                0.885      0.012     71.317      0.000
    EN9                0.913      0.011     81.160      0.000

 F3       BY
    EN5                0.864      0.017     50.036      0.000
    EN10               0.850      0.018     47.972      0.000
    EN11               0.851      0.019     45.080      0.000

 F11      BY
    BO1                0.860      0.013     66.683      0.000
    BO2                0.824      0.014     58.209      0.000
    BO3                0.825      0.018     46.302      0.000
    BO4                0.794      0.019     42.690      0.000
    BO5                0.880      0.011     78.951      0.000
    BO6                0.882      0.016     54.515      0.000
    BO7                0.764      0.019     40.443      0.000
    BO8                0.683      0.021     32.629      0.000

 F22      BY
    BO9                0.750      0.020     36.836      0.000
    BO10               0.828      0.018     44.883      0.000
    BO11               0.860      0.014     63.253      0.000
    BO12               0.857      0.013     63.626      0.000
    BO13               0.852      0.013     63.445      0.000

 F55      BY
    BO14               0.897      0.019     46.000      0.000
    BO15               0.850      0.018     46.729      0.000
    BO16               0.768      0.019     39.487      0.000

 F33      BY
    BO17               0.827      0.019     44.194      0.000
    BO18               0.861      0.015     58.083      0.000
    BO19               0.836      0.016     50.837      0.000
    BO20               0.873      0.017     49.960      0.000

 F44      BY
    BO21               0.759      0.031     24.323      0.000
    BO22               0.787      0.026     30.724      0.000
    BO23               0.820      0.022     37.943      0.000
    BO24               0.728      0.027     27.021      0.000

 F66      BY
    BO25               0.850      0.015     57.350      0.000
    BO26               0.869      0.014     63.661      0.000
    BO27               0.799      0.018     43.590      0.000
    BO28               0.887      0.011     77.347      0.000
    BO29               0.866      0.012     70.394      0.000

 F77      BY
    BO30               0.840      0.018     46.636      0.000
    BO31               0.853      0.018     47.930      0.000
    BO32               0.851      0.019     44.502      0.000

 F111     BY
    BU1                0.864      0.014     60.344      0.000
    BU2                0.821      0.016     49.771      0.000
    BU3                0.872      0.016     54.056      0.000
    BU4                0.865      0.019     44.523      0.000

 F222     BY
    BU5                0.873      0.020     43.907      0.000
    BU6                0.836      0.019     44.224      0.000
    BU7                0.881      0.016     56.512      0.000

 F333     BY
    BU8                0.907      0.016     56.480      0.000
    BU9                0.835      0.018     46.576      0.000
    BU10               0.825      0.018     45.883      0.000

 AB       BY
    AB1                0.775      0.010     75.320      0.000
    AB2                0.906      0.012     75.679      0.000
    AB3                0.920      0.011     83.986      0.000
    AB4                0.874      0.009     94.834      0.000

 EN       BY
    F1                 0.913      0.032     28.798      0.000
    F2                 0.727      0.034     21.701      0.000
    F3                 0.686      0.043     15.942      0.000

 BO       BY
    F11                0.826      0.027     30.783      0.000
    F22                0.775      0.030     25.889      0.000
    F55                0.787      0.028     27.897      0.000
    F33                0.778      0.029     26.470      0.000
    F44                0.434      0.044      9.873      0.000
    F66                0.760      0.034     22.508      0.000
    F77                0.737      0.036     20.749      0.000

 BU       BY
    F111               0.702      0.040     17.431      0.000
    F222               0.586      0.051     11.585      0.000
    F333               0.804      0.035     23.213      0.000

 TEST       ON
    EN                 0.106      0.058      1.842      0.066
    BO                 0.185      0.200      0.922      0.356
    BU                -0.625      0.195     -3.198      0.001
    AB                 0.153      0.047      3.273      0.001
    INT1               0.292      0.056      5.204      0.000
    INT2              -0.215      0.191     -1.122      0.262
    INT3               0.461      0.190      2.430      0.015

 TEST       ON
    GRADE              0.117      0.034      3.398      0.001

 BO       WITH
    EN                -0.148      0.047     -3.147      0.002

 BU       WITH
    EN                -0.244      0.044     -5.570      0.000
    BO                 0.878      0.044     19.919      0.000

 AB       WITH
    EN                 0.202      0.045      4.473      0.000
    BO                -0.170      0.052     -3.268      0.001
    BU                -0.154      0.056     -2.719      0.007

 Intercepts
    EN1                3.226      0.142     22.660      0.000
    EN2                3.052      0.124     24.658      0.000
    EN3                3.414      0.129     26.521      0.000
    EN4                3.913      0.136     28.841      0.000
    EN6                3.923      0.131     29.875      0.000
    EN7                3.358      0.121     27.840      0.000
    EN8                3.478      0.107     32.480      0.000
    EN9                3.026      0.122     24.868      0.000
    EN5                3.716      0.126     29.389      0.000
    EN10               3.788      0.134     28.370      0.000
    EN11               2.974      0.117     25.311      0.000
    BO1                3.141      0.118     26.644      0.000
    BO2                3.126      0.097     32.162      0.000
    BO3                3.223      0.131     24.684      0.000
    BO4                3.729      0.106     35.329      0.000
    BO5                3.879      0.126     30.723      0.000
    BO6                3.986      0.132     30.111      0.000
    BO7                4.302      0.135     31.751      0.000
    BO8                4.845      0.147     33.063      0.000
    BO9                3.209      0.124     25.866      0.000
    BO10               2.769      0.096     28.812      0.000
    BO11               2.718      0.093     29.148      0.000
    BO12               3.756      0.114     33.094      0.000
    BO13               3.783      0.113     33.379      0.000
    BO14               3.067      0.121     25.311      0.000
    BO15               2.847      0.098     28.917      0.000
    BO16               3.101      0.117     26.546      0.000
    BO17               3.396      0.137     24.814      0.000
    BO18               2.876      0.106     27.115      0.000
    BO19               3.512      0.121     29.092      0.000
    BO20               3.990      0.127     31.382      0.000
    BO21               3.199      0.086     37.219      0.000
    BO22               3.426      0.082     42.012      0.000
    BO23               3.212      0.071     45.003      0.000
    BO24               3.581      0.108     33.142      0.000
    BO25               3.342      0.142     23.577      0.000
    BO26               3.076      0.116     26.625      0.000
    BO27               3.262      0.123     26.466      0.000
    BO28               3.996      0.133     30.052      0.000
    BO29               3.952      0.144     27.430      0.000
    BO30               3.492      0.132     26.410      0.000
    BO31               3.575      0.138     25.975      0.000
    BO32               3.226      0.128     25.176      0.000
    BU1                2.855      0.108     26.524      0.000
    BU2                2.964      0.112     26.382      0.000
    BU3                2.827      0.105     26.850      0.000
    BU4                3.645      0.116     31.421      0.000
    BU5                3.725      0.173     21.477      0.000
    BU6                3.305      0.134     24.667      0.000
    BU7                3.478      0.155     22.380      0.000
    BU8                3.330      0.135     24.687      0.000
    BU9                4.007      0.148     27.161      0.000
    BU10               3.653      0.140     26.010      0.000
    AB1                2.505      0.058     43.492      0.000
    AB2                2.237      0.062     35.831      0.000
    AB3                2.292      0.067     34.277      0.000
    AB4                2.949      0.083     35.671      0.000
    TEST               4.404      0.193     22.822      0.000

 Variances
    EN                 1.000      0.000    999.000    999.000
    BO                 1.000      0.000    999.000    999.000
    BU                 1.000      0.000    999.000    999.000
    AB                 1.000      0.000    999.000    999.000

 Residual Variances
    EN1                0.255      0.031      8.352      0.000
    EN2                0.210      0.022      9.737      0.000
    EN3                0.324      0.026     12.650      0.000
    EN4                0.187      0.019      9.778      0.000
    EN6                0.465      0.030     15.498      0.000
    EN7                0.209      0.021      9.897      0.000
    EN8                0.217      0.022      9.865      0.000
    EN9                0.167      0.021      8.129      0.000
    EN5                0.254      0.030      8.523      0.000
    EN10               0.277      0.030      9.186      0.000
    EN11               0.275      0.032      8.568      0.000
    BO1                0.261      0.022     11.772      0.000
    BO2                0.321      0.023     13.757      0.000
    BO3                0.319      0.029     10.848      0.000
    BO4                0.369      0.030     12.475      0.000
    BO5                0.226      0.020     11.498      0.000
    BO6                0.222      0.029      7.756      0.000
    BO7                0.416      0.029     14.399      0.000
    BO8                0.534      0.029     18.661      0.000
    BO9                0.438      0.031     14.333      0.000
    BO10               0.314      0.031     10.278      0.000
    BO11               0.260      0.023     11.098      0.000
    BO12               0.266      0.023     11.512      0.000
    BO13               0.273      0.023     11.936      0.000
    BO14               0.196      0.035      5.600      0.000
    BO15               0.278      0.031      8.994      0.000
    BO16               0.410      0.030     13.696      0.000
    BO17               0.316      0.031     10.208      0.000
    BO18               0.259      0.026     10.143      0.000
    BO19               0.302      0.027     10.974      0.000
    BO20               0.238      0.031      7.799      0.000
    BO21               0.424      0.047      8.956      0.000
    BO22               0.381      0.040      9.458      0.000
    BO23               0.328      0.035      9.262      0.000
    BO24               0.470      0.039     11.970      0.000
    BO25               0.277      0.025     11.010      0.000
    BO26               0.245      0.024     10.348      0.000
    BO27               0.361      0.029     12.331      0.000
    BO28               0.214      0.020     10.532      0.000
    BO29               0.250      0.021     11.734      0.000
    BO30               0.295      0.030      9.768      0.000
    BO31               0.272      0.030      8.974      0.000
    BO32               0.275      0.033      8.443      0.000
    BU1                0.254      0.025     10.277      0.000
    BU2                0.326      0.027     12.041      0.000
    BU3                0.240      0.028      8.522      0.000
    BU4                0.252      0.034      7.514      0.000
    BU5                0.237      0.035      6.834      0.000
    BU6                0.301      0.032      9.511      0.000
    BU7                0.224      0.027      8.138      0.000
    BU8                0.177      0.029      6.058      0.000
    BU9                0.302      0.030     10.075      0.000
    BU10               0.319      0.030     10.724      0.000
    AB1                0.399      0.016     24.980      0.000
    AB2                0.179      0.022      8.260      0.000
    AB3                0.153      0.020      7.607      0.000
    AB4                0.236      0.016     14.677      0.000
    TEST               0.553      0.055     10.021      0.000
    F1                 0.167      0.058      2.894      0.004
    F2                 0.471      0.049      9.652      0.000
    F3                 0.529      0.059      8.969      0.000
    F11                0.318      0.044      7.193      0.000
    F22                0.399      0.046      8.585      0.000
    F55                0.380      0.044      8.548      0.000
    F33                0.394      0.046      8.621      0.000
    F44                0.811      0.038     21.223      0.000
    F66                0.423      0.051      8.238      0.000
    F77                0.457      0.052      8.745      0.000
    F111               0.508      0.057      8.982      0.000
    F222               0.657      0.059     11.099      0.000
    F333               0.353      0.056      6.327      0.000


STDY Standardization

                                                    Two-Tailed
                    Estimate       S.E.  Est./S.E.    P-Value

 F1       BY
    EN1                0.863      0.018     48.686      0.000
    EN2                0.889      0.012     73.393      0.000
    EN3                0.822      0.016     52.865      0.000
    EN4                0.902      0.011     85.299      0.000
    EN6                0.731      0.021     35.649      0.000

 F2       BY
    EN7                0.889      0.012     74.940      0.000
    EN8                0.885      0.012     71.317      0.000
    EN9                0.913      0.011     81.160      0.000

 F3       BY
    EN5                0.864      0.017     50.036      0.000
    EN10               0.850      0.018     47.972      0.000
    EN11               0.851      0.019     45.080      0.000

 F11      BY
    BO1                0.860      0.013     66.683      0.000
    BO2                0.824      0.014     58.209      0.000
    BO3                0.825      0.018     46.302      0.000
    BO4                0.794      0.019     42.690      0.000
    BO5                0.880      0.011     78.951      0.000
    BO6                0.882      0.016     54.515      0.000
    BO7                0.764      0.019     40.443      0.000
    BO8                0.683      0.021     32.629      0.000

 F22      BY
    BO9                0.750      0.020     36.836      0.000
    BO10               0.828      0.018     44.883      0.000
    BO11               0.860      0.014     63.253      0.000
    BO12               0.857      0.013     63.626      0.000
    BO13               0.852      0.013     63.445      0.000

 F55      BY
    BO14               0.897      0.019     46.000      0.000
    BO15               0.850      0.018     46.729      0.000
    BO16               0.768      0.019     39.487      0.000

 F33      BY
    BO17               0.827      0.019     44.194      0.000
    BO18               0.861      0.015     58.083      0.000
    BO19               0.836      0.016     50.837      0.000
    BO20               0.873      0.017     49.960      0.000

 F44      BY
    BO21               0.759      0.031     24.323      0.000
    BO22               0.787      0.026     30.724      0.000
    BO23               0.820      0.022     37.943      0.000
    BO24               0.728      0.027     27.021      0.000

 F66      BY
    BO25               0.850      0.015     57.350      0.000
    BO26               0.869      0.014     63.661      0.000
    BO27               0.799      0.018     43.590      0.000
    BO28               0.887      0.011     77.347      0.000
    BO29               0.866      0.012     70.394      0.000

 F77      BY
    BO30               0.840      0.018     46.636      0.000
    BO31               0.853      0.018     47.930      0.000
    BO32               0.851      0.019     44.502      0.000

 F111     BY
    BU1                0.864      0.014     60.344      0.000
    BU2                0.821      0.016     49.771      0.000
    BU3                0.872      0.016     54.056      0.000
    BU4                0.865      0.019     44.523      0.000

 F222     BY
    BU5                0.873      0.020     43.907      0.000
    BU6                0.836      0.019     44.224      0.000
    BU7                0.881      0.016     56.512      0.000

 F333     BY
    BU8                0.907      0.016     56.480      0.000
    BU9                0.835      0.018     46.576      0.000
    BU10               0.825      0.018     45.883      0.000

 AB       BY
    AB1                0.775      0.010     75.320      0.000
    AB2                0.906      0.012     75.679      0.000
    AB3                0.920      0.011     83.986      0.000
    AB4                0.874      0.009     94.834      0.000

 EN       BY
    F1                 0.913      0.032     28.798      0.000
    F2                 0.727      0.034     21.701      0.000
    F3                 0.686      0.043     15.942      0.000

 BO       BY
    F11                0.826      0.027     30.783      0.000
    F22                0.775      0.030     25.889      0.000
    F55                0.787      0.028     27.897      0.000
    F33                0.778      0.029     26.470      0.000
    F44                0.434      0.044      9.873      0.000
    F66                0.760      0.034     22.508      0.000
    F77                0.737      0.036     20.749      0.000

 BU       BY
    F111               0.702      0.040     17.431      0.000
    F222               0.586      0.051     11.585      0.000
    F333               0.804      0.035     23.213      0.000

 TEST       ON
    EN                 0.106      0.058      1.842      0.066
    BO                 0.185      0.200      0.922      0.356
    BU                -0.625      0.195     -3.198      0.001
    AB                 0.153      0.047      3.273      0.001
    INT1               0.292      0.056      5.204      0.000
    INT2              -0.215      0.191     -1.122      0.262
    INT3               0.461      0.190      2.430      0.015

 TEST       ON
    GRADE              0.234      0.069      3.415      0.001

 BO       WITH
    EN                -0.148      0.047     -3.147      0.002

 BU       WITH
    EN                -0.244      0.044     -5.570      0.000
    BO                 0.878      0.044     19.919      0.000

 AB       WITH
    EN                 0.202      0.045      4.473      0.000
    BO                -0.170      0.052     -3.268      0.001
    BU                -0.154      0.056     -2.719      0.007

 Intercepts
    EN1                3.226      0.142     22.660      0.000
    EN2                3.052      0.124     24.658      0.000
    EN3                3.414      0.129     26.521      0.000
    EN4                3.913      0.136     28.841      0.000
    EN6                3.923      0.131     29.875      0.000
    EN7                3.358      0.121     27.840      0.000
    EN8                3.478      0.107     32.480      0.000
    EN9                3.026      0.122     24.868      0.000
    EN5                3.716      0.126     29.389      0.000
    EN10               3.788      0.134     28.370      0.000
    EN11               2.974      0.117     25.311      0.000
    BO1                3.141      0.118     26.644      0.000
    BO2                3.126      0.097     32.162      0.000
    BO3                3.223      0.131     24.684      0.000
    BO4                3.729      0.106     35.329      0.000
    BO5                3.879      0.126     30.723      0.000
    BO6                3.986      0.132     30.111      0.000
    BO7                4.302      0.135     31.751      0.000
    BO8                4.845      0.147     33.063      0.000
    BO9                3.209      0.124     25.866      0.000
    BO10               2.769      0.096     28.812      0.000
    BO11               2.718      0.093     29.148      0.000
    BO12               3.756      0.114     33.094      0.000
    BO13               3.783      0.113     33.379      0.000
    BO14               3.067      0.121     25.311      0.000
    BO15               2.847      0.098     28.917      0.000
    BO16               3.101      0.117     26.546      0.000
    BO17               3.396      0.137     24.814      0.000
    BO18               2.876      0.106     27.115      0.000
    BO19               3.512      0.121     29.092      0.000
    BO20               3.990      0.127     31.382      0.000
    BO21               3.199      0.086     37.219      0.000
    BO22               3.426      0.082     42.012      0.000
    BO23               3.212      0.071     45.003      0.000
    BO24               3.581      0.108     33.142      0.000
    BO25               3.342      0.142     23.577      0.000
    BO26               3.076      0.116     26.625      0.000
    BO27               3.262      0.123     26.466      0.000
    BO28               3.996      0.133     30.052      0.000
    BO29               3.952      0.144     27.430      0.000
    BO30               3.492      0.132     26.410      0.000
    BO31               3.575      0.138     25.975      0.000
    BO32               3.226      0.128     25.176      0.000
    BU1                2.855      0.108     26.524      0.000
    BU2                2.964      0.112     26.382      0.000
    BU3                2.827      0.105     26.850      0.000
    BU4                3.645      0.116     31.421      0.000
    BU5                3.725      0.173     21.477      0.000
    BU6                3.305      0.134     24.667      0.000
    BU7                3.478      0.155     22.380      0.000
    BU8                3.330      0.135     24.687      0.000
    BU9                4.007      0.148     27.161      0.000
    BU10               3.653      0.140     26.010      0.000
    AB1                2.505      0.058     43.492      0.000
    AB2                2.237      0.062     35.831      0.000
    AB3                2.292      0.067     34.277      0.000
    AB4                2.949      0.083     35.671      0.000
    TEST               4.404      0.193     22.822      0.000

 Variances
    EN                 1.000      0.000    999.000    999.000
    BO                 1.000      0.000    999.000    999.000
    BU                 1.000      0.000    999.000    999.000
    AB                 1.000      0.000    999.000    999.000

 Residual Variances
    EN1                0.255      0.031      8.352      0.000
    EN2                0.210      0.022      9.737      0.000
    EN3                0.324      0.026     12.650      0.000
    EN4                0.187      0.019      9.778      0.000
    EN6                0.465      0.030     15.498      0.000
    EN7                0.209      0.021      9.897      0.000
    EN8                0.217      0.022      9.865      0.000
    EN9                0.167      0.021      8.129      0.000
    EN5                0.254      0.030      8.523      0.000
    EN10               0.277      0.030      9.186      0.000
    EN11               0.275      0.032      8.568      0.000
    BO1                0.261      0.022     11.772      0.000
    BO2                0.321      0.023     13.757      0.000
    BO3                0.319      0.029     10.848      0.000
    BO4                0.369      0.030     12.475      0.000
    BO5                0.226      0.020     11.498      0.000
    BO6                0.222      0.029      7.756      0.000
    BO7                0.416      0.029     14.399      0.000
    BO8                0.534      0.029     18.661      0.000
    BO9                0.438      0.031     14.333      0.000
    BO10               0.314      0.031     10.278      0.000
    BO11               0.260      0.023     11.098      0.000
    BO12               0.266      0.023     11.512      0.000
    BO13               0.273      0.023     11.936      0.000
    BO14               0.196      0.035      5.600      0.000
    BO15               0.278      0.031      8.994      0.000
    BO16               0.410      0.030     13.696      0.000
    BO17               0.316      0.031     10.208      0.000
    BO18               0.259      0.026     10.143      0.000
    BO19               0.302      0.027     10.974      0.000
    BO20               0.238      0.031      7.799      0.000
    BO21               0.424      0.047      8.956      0.000
    BO22               0.381      0.040      9.458      0.000
    BO23               0.328      0.035      9.262      0.000
    BO24               0.470      0.039     11.970      0.000
    BO25               0.277      0.025     11.010      0.000
    BO26               0.245      0.024     10.348      0.000
    BO27               0.361      0.029     12.331      0.000
    BO28               0.214      0.020     10.532      0.000
    BO29               0.250      0.021     11.734      0.000
    BO30               0.295      0.030      9.768      0.000
    BO31               0.272      0.030      8.974      0.000
    BO32               0.275      0.033      8.443      0.000
    BU1                0.254      0.025     10.277      0.000
    BU2                0.326      0.027     12.041      0.000
    BU3                0.240      0.028      8.522      0.000
    BU4                0.252      0.034      7.514      0.000
    BU5                0.237      0.035      6.834      0.000
    BU6                0.301      0.032      9.511      0.000
    BU7                0.224      0.027      8.138      0.000
    BU8                0.177      0.029      6.058      0.000
    BU9                0.302      0.030     10.075      0.000
    BU10               0.319      0.030     10.724      0.000
    AB1                0.399      0.016     24.980      0.000
    AB2                0.179      0.022      8.260      0.000
    AB3                0.153      0.020      7.607      0.000
    AB4                0.236      0.016     14.677      0.000
    TEST               0.553      0.055     10.021      0.000
    F1                 0.167      0.058      2.894      0.004
    F2                 0.471      0.049      9.652      0.000
    F3                 0.529      0.059      8.969      0.000
    F11                0.318      0.044      7.193      0.000
    F22                0.399      0.046      8.585      0.000
    F55                0.380      0.044      8.548      0.000
    F33                0.394      0.046      8.621      0.000
    F44                0.811      0.038     21.223      0.000
    F66                0.423      0.051      8.238      0.000
    F77                0.457      0.052      8.745      0.000
    F111               0.508      0.057      8.982      0.000
    F222               0.657      0.059     11.099      0.000
    F333               0.353      0.056      6.327      0.000


STD Standardization

                                                    Two-Tailed
                    Estimate       S.E.  Est./S.E.    P-Value

 F1       BY
    EN1                1.046      0.051     20.532      0.000
    EN2                1.107      0.044     25.079      0.000
    EN3                0.919      0.039     23.277      0.000
    EN4                0.887      0.030     29.409      0.000
    EN6                0.663      0.034     19.695      0.000

 F2       BY
    EN7                1.036      0.032     32.299      0.000
    EN8                0.966      0.030     31.930      0.000
    EN9                1.021      0.039     26.231      0.000

 F3       BY
    EN5                0.908      0.034     26.409      0.000
    EN10               0.873      0.036     23.952      0.000
    EN11               1.082      0.049     22.228      0.000

 F11      BY
    BO1                1.020      0.040     25.583      0.000
    BO2                0.961      0.033     29.536      0.000
    BO3                0.968      0.046     20.832      0.000
    BO4                0.766      0.030     25.362      0.000
    BO5                0.849      0.028     29.891      0.000
    BO6                0.831      0.030     27.628      0.000
    BO7                0.618      0.029     21.060      0.000
    BO8                0.500      0.026     19.114      0.000

 F22      BY
    BO9                0.877      0.040     21.667      0.000
    BO10               1.045      0.041     25.241      0.000
    BO11               1.127      0.038     29.389      0.000
    BO12               0.825      0.029     28.194      0.000
    BO13               0.807      0.029     28.196      0.000

 F55      BY
    BO14               1.100      0.045     24.691      0.000
    BO15               1.072      0.042     25.452      0.000
    BO16               0.915      0.041     22.377      0.000

 F33      BY
    BO17               0.930      0.045     20.825      0.000
    BO18               1.060      0.041     26.153      0.000
    BO19               0.899      0.033     27.529      0.000
    BO20               0.824      0.029     27.953      0.000

 F44      BY
    BO21               0.855      0.041     20.991      0.000
    BO22               0.839      0.033     25.522      0.000
    BO23               0.882      0.032     27.223      0.000
    BO24               0.746      0.038     19.713      0.000

 F66      BY
    BO25               0.979      0.045     21.644      0.000
    BO26               1.058      0.042     25.439      0.000
    BO27               0.925      0.042     22.224      0.000
    BO28               0.841      0.028     29.624      0.000
    BO29               0.810      0.031     25.806      0.000

 F77      BY
    BO30               0.923      0.040     23.111      0.000
    BO31               0.918      0.040     23.002      0.000
    BO32               0.996      0.046     21.603      0.000

 F111     BY
    BU1                1.115      0.042     26.600      0.000
    BU2                1.048      0.043     24.540      0.000
    BU3                1.120      0.043     26.119      0.000
    BU4                0.859      0.031     27.304      0.000

 F222     BY
    BU5                0.942      0.050     18.788      0.000
    BU6                0.971      0.045     21.424      0.000
    BU7                0.979      0.045     21.695      0.000

 F333     BY
    BU8                1.033      0.045     23.188      0.000
    BU9                0.822      0.033     24.568      0.000
    BU10               0.892      0.037     23.866      0.000

 AB       BY
    AB1                1.000      0.000    999.000    999.000
    AB2                1.279      0.030     43.312      0.000
    AB3                1.262      0.031     41.355      0.000
    AB4                0.924      0.028     32.703      0.000

 EN       BY
    F1                 0.913      0.032     28.798      0.000
    F2                 0.727      0.034     21.701      0.000
    F3                 0.686      0.043     15.942      0.000

 BO       BY
    F11                0.826      0.027     30.783      0.000
    F22                0.775      0.030     25.889      0.000
    F55                0.787      0.028     27.897      0.000
    F33                0.778      0.029     26.470      0.000
    F44                0.434      0.044      9.873      0.000
    F66                0.760      0.034     22.508      0.000
    F77                0.737      0.036     20.749      0.000

 BU       BY
    F111               0.702      0.040     17.431      0.000
    F222               0.586      0.051     11.585      0.000
    F333               0.804      0.035     23.213      0.000

 TEST       ON
    EN                 8.932      4.935      1.810      0.070
    BO                15.537     16.844      0.922      0.356
    BU               -52.553     16.525     -3.180      0.001
    AB                12.874      3.946      3.263      0.001
    INT1              24.534      4.764      5.150      0.000
    INT2             -18.051     16.043     -1.125      0.261
    INT3              38.790     15.912      2.438      0.015

 TEST       ON
    GRADE             19.675      5.803      3.390      0.001

 BO       WITH
    EN                -0.148      0.047     -3.147      0.002

 BU       WITH
    EN                -0.244      0.044     -5.570      0.000
    BO                 0.878      0.044     19.919      0.000

 AB       WITH
    EN                 0.202      0.045      4.473      0.000
    BO                -0.170      0.052     -3.268      0.001
    BU                -0.154      0.056     -2.719      0.007

 Intercepts
    EN1                3.910      0.051     76.780      0.000
    EN2                3.801      0.052     72.739      0.000
    EN3                3.816      0.047     81.395      0.000
    EN4                3.846      0.041     93.258      0.000
    EN6                3.554      0.038     93.385      0.000
    EN7                3.910      0.049     79.932      0.000
    EN8                3.796      0.046     82.776      0.000
    EN9                3.384      0.047     72.015      0.000
    EN5                3.908      0.044     88.315      0.000
    EN10               3.888      0.043     90.003      0.000
    EN11               3.780      0.053     70.682      0.000
    BO1                3.729      0.050     74.406      0.000
    BO2                3.647      0.049     74.061      0.000
    BO3                3.780      0.049     76.448      0.000
    BO4                3.595      0.041     88.384      0.000
    BO5                3.741      0.041     91.966      0.000
    BO6                3.752      0.040     94.425      0.000
    BO7                3.480      0.034    102.141      0.000
    BO8                3.545      0.031    114.949      0.000
    BO9                3.753      0.049     75.930      0.000
    BO10               3.492      0.053     65.551      0.000
    BO11               3.560      0.055     64.172      0.000
    BO12               3.618      0.041     88.795      0.000
    BO13               3.581      0.040     89.303      0.000
    BO14               3.762      0.052     72.721      0.000
    BO15               3.590      0.053     67.335      0.000
    BO16               3.691      0.050     73.344      0.000
    BO17               3.817      0.047     80.418      0.000
    BO18               3.540      0.052     68.252      0.000
    BO19               3.780      0.045     83.327      0.000
    BO20               3.764      0.040     94.534      0.000
    BO21               3.604      0.048     75.840      0.000
    BO22               3.652      0.045     81.286      0.000
    BO23               3.455      0.045     76.182      0.000
    BO24               3.668      0.043     84.931      0.000
    BO25               3.848      0.049     78.976      0.000
    BO26               3.745      0.051     72.856      0.000
    BO27               3.775      0.049     77.182      0.000
    BO28               3.791      0.040     94.512      0.000
    BO29               3.696      0.040     93.463      0.000
    BO30               3.840      0.047     82.564      0.000
    BO31               3.847      0.045     84.701      0.000
    BO32               3.773      0.049     76.362      0.000
    BU1                3.686      0.055     67.493      0.000
    BU2                3.783      0.054     69.996      0.000
    BU3                3.631      0.054     66.841      0.000
    BU4                3.620      0.042     86.110      0.000
    BU5                4.016      0.045     88.374      0.000
    BU6                3.837      0.049     78.369      0.000
    BU7                3.865      0.047     82.538      0.000
    BU8                3.792      0.048     78.860      0.000
    BU9                3.941      0.042     94.769      0.000
    BU10               3.945      0.046     86.416      0.000
    AB1                3.231      0.058     55.866      0.000
    AB2                3.158      0.062     50.698      0.000
    AB3                3.142      0.061     51.875      0.000
    AB4                3.117      0.046     67.097      0.000
    TEST             370.412      9.876     37.508      0.000

 Variances
    EN                 1.000      0.000    999.000    999.000
    BO                 1.000      0.000    999.000    999.000
    BU                 1.000      0.000    999.000    999.000
    AB                 1.000      0.000    999.000    999.000

 Residual Variances
    EN1                0.375      0.036     10.329      0.000
    EN2                0.325      0.026     12.637      0.000
    EN3                0.404      0.026     15.279      0.000
    EN4                0.180      0.017     10.392      0.000
    EN6                0.382      0.022     17.711      0.000
    EN7                0.283      0.031      9.278      0.000
    EN8                0.258      0.024     10.858      0.000
    EN9                0.209      0.022      9.658      0.000
    EN5                0.281      0.031      8.944      0.000
    EN10               0.292      0.028     10.328      0.000
    EN11               0.445      0.043     10.276      0.000
    BO1                0.368      0.025     14.475      0.000
    BO2                0.437      0.030     14.554      0.000
    BO3                0.439      0.031     14.270      0.000
    BO4                0.343      0.026     13.194      0.000
    BO5                0.210      0.018     11.852      0.000
    BO6                0.196      0.025      7.760      0.000
    BO7                0.272      0.015     17.746      0.000
    BO8                0.286      0.014     20.438      0.000
    BO9                0.599      0.045     13.344      0.000
    BO10               0.500      0.044     11.435      0.000
    BO11               0.446      0.035     12.812      0.000
    BO12               0.247      0.018     13.445      0.000
    BO13               0.245      0.018     13.722      0.000
    BO14               0.295      0.051      5.777      0.000
    BO15               0.442      0.044     10.013      0.000
    BO16               0.580      0.042     13.754      0.000
    BO17               0.399      0.032     12.299      0.000
    BO18               0.392      0.034     11.510      0.000
    BO19               0.349      0.033     10.459      0.000
    BO20               0.212      0.027      7.783      0.000
    BO21               0.538      0.061      8.803      0.000
    BO22               0.433      0.047      9.258      0.000
    BO23               0.380      0.038      9.872      0.000
    BO24               0.493      0.041     12.102      0.000
    BO25               0.368      0.026     14.339      0.000
    BO26               0.364      0.028     13.109      0.000
    BO27               0.484      0.034     14.073      0.000
    BO28               0.193      0.018     10.897      0.000
    BO29               0.219      0.018     12.468      0.000
    BO30               0.357      0.034     10.642      0.000
    BO31               0.316      0.032      9.790      0.000
    BO32               0.376      0.038      9.889      0.000
    BU1                0.423      0.036     11.820      0.000
    BU2                0.531      0.039     13.702      0.000
    BU3                0.395      0.041      9.625      0.000
    BU4                0.249      0.034      7.425      0.000
    BU5                0.276      0.035      7.943      0.000
    BU6                0.405      0.037     10.847      0.000
    BU7                0.276      0.031      8.918      0.000
    BU8                0.229      0.033      6.918      0.000
    BU9                0.292      0.030      9.724      0.000
    BU10               0.372      0.035     10.498      0.000
    AB1                0.663      0.044     15.018      0.000
    AB2                0.357      0.043      8.392      0.000
    AB3                0.288      0.037      7.855      0.000
    AB4                0.264      0.016     17.029      0.000
    TEST            3914.370    402.734      9.719      0.000
    F1                 0.167      0.058      2.894      0.004
    F2                 0.471      0.049      9.652      0.000
    F3                 0.529      0.059      8.969      0.000
    F11                0.318      0.044      7.193      0.000
    F22                0.399      0.046      8.585      0.000
    F55                0.380      0.044      8.548      0.000
    F33                0.394      0.046      8.621      0.000
    F44                0.811      0.038     21.223      0.000
    F66                0.423      0.051      8.238      0.000
    F77                0.457      0.052      8.745      0.000
    F111               0.508      0.057      8.982      0.000
    F222               0.657      0.059     11.099      0.000
    F333               0.353      0.056      6.327      0.000


R-SQUARE

    Observed                                        Two-Tailed
    Variable        Estimate       S.E.  Est./S.E.    P-Value

    EN1                0.745      0.031     24.343      0.000
    EN2                0.790      0.022     36.697      0.000
    EN3                0.676      0.026     26.433      0.000
    EN4                0.813      0.019     42.649      0.000
    EN6                0.535      0.030     17.824      0.000
    EN7                0.791      0.021     37.470      0.000
    EN8                0.783      0.022     35.659      0.000
    EN9                0.833      0.021     40.580      0.000
    EN5                0.746      0.030     25.018      0.000
    EN10               0.723      0.030     23.986      0.000
    EN11               0.725      0.032     22.540      0.000
    BO1                0.739      0.022     33.341      0.000
    BO2                0.679      0.023     29.105      0.000
    BO3                0.681      0.029     23.151      0.000
    BO4                0.631      0.030     21.345      0.000
    BO5                0.774      0.020     39.475      0.000
    BO6                0.778      0.029     27.258      0.000
    BO7                0.584      0.029     20.221      0.000
    BO8                0.466      0.029     16.315      0.000
    BO9                0.562      0.031     18.418      0.000
    BO10               0.686      0.031     22.441      0.000
    BO11               0.740      0.023     31.626      0.000
    BO12               0.734      0.023     31.813      0.000
    BO13               0.727      0.023     31.723      0.000
    BO14               0.804      0.035     23.000      0.000
    BO15               0.722      0.031     23.364      0.000
    BO16               0.590      0.030     19.743      0.000
    BO17               0.684      0.031     22.097      0.000
    BO18               0.741      0.026     29.041      0.000
    BO19               0.698      0.027     25.419      0.000
    BO20               0.762      0.031     24.980      0.000
    BO21               0.576      0.047     12.161      0.000
    BO22               0.619      0.040     15.362      0.000
    BO23               0.672      0.035     18.971      0.000
    BO24               0.530      0.039     13.511      0.000
    BO25               0.723      0.025     28.675      0.000
    BO26               0.755      0.024     31.830      0.000
    BO27               0.639      0.029     21.795      0.000
    BO28               0.786      0.020     38.674      0.000
    BO29               0.750      0.021     35.197      0.000
    BO30               0.705      0.030     23.318      0.000
    BO31               0.728      0.030     23.965      0.000
    BO32               0.725      0.033     22.251      0.000
    BU1                0.746      0.025     30.172      0.000
    BU2                0.674      0.027     24.886      0.000
    BU3                0.760      0.028     27.028      0.000
    BU4                0.748      0.034     22.262      0.000
    BU5                0.763      0.035     21.954      0.000
    BU6                0.699      0.032     22.112      0.000
    BU7                0.776      0.027     28.256      0.000
    BU8                0.823      0.029     28.240      0.000
    BU9                0.698      0.030     23.288      0.000
    BU10               0.681      0.030     22.941      0.000
    AB1                0.601      0.016     37.660      0.000
    AB2                0.821      0.022     37.840      0.000
    AB3                0.847      0.020     41.993      0.000
    AB4                0.764      0.016     47.417      0.000
    TEST               0.447      0.055      8.091      0.000

     Latent                                         Two-Tailed
    Variable        Estimate       S.E.  Est./S.E.    P-Value

    F1                 0.833      0.058     14.399      0.000
    F2                 0.529      0.049     10.851      0.000
    F3                 0.471      0.059      7.971      0.000
    F11                0.682      0.044     15.392      0.000
    F22                0.601      0.046     12.945      0.000
    F55                0.620      0.044     13.948      0.000
    F33                0.606      0.046     13.235      0.000
    F44                0.189      0.038      4.937      0.000
    F66                0.577      0.051     11.254      0.000
    F77                0.543      0.052     10.375      0.000
    F111               0.492      0.057      8.716      0.000
    F222               0.343      0.059      5.792      0.000
    F333               0.647      0.056     11.607      0.000


QUALITY OF NUMERICAL RESULTS

     Condition Number for the Information Matrix              0.822E-05
       (ratio of smallest to largest eigenvalue)


CONFIDENCE INTERVALS OF MODEL RESULTS

                  Lower .5%  Lower 2.5%    Lower 5%    Estimate    Upper 5%  Upper 2.5%   Upper .5%

 F1       BY
    EN1              1.000       1.000       1.000       1.000       1.000       1.000       1.000
    EN2              0.976       0.996       1.006       1.059       1.112       1.122       1.141
    EN3              0.780       0.804       0.816       0.879       0.942       0.954       0.978
    EN4              0.768       0.787       0.797       0.848       0.898       0.908       0.927
    EN6              0.539       0.562       0.573       0.634       0.694       0.706       0.728

 F2       BY
    EN7              1.000       1.000       1.000       1.000       1.000       1.000       1.000
    EN8              0.879       0.892       0.899       0.933       0.967       0.973       0.986
    EN9              0.902       0.922       0.932       0.986       1.039       1.049       1.069

 F3       BY
    EN5              1.000       1.000       1.000       1.000       1.000       1.000       1.000
    EN10             0.887       0.905       0.914       0.961       1.009       1.018       1.036
    EN11             1.072       1.101       1.115       1.191       1.268       1.282       1.311

 F11      BY
    BO1              1.000       1.000       1.000       1.000       1.000       1.000       1.000
    BO2              0.847       0.870       0.881       0.942       1.003       1.014       1.037
    BO3              0.856       0.878       0.889       0.948       1.007       1.019       1.041
    BO4              0.679       0.696       0.705       0.751       0.796       0.805       0.822
    BO5              0.760       0.777       0.786       0.832       0.877       0.886       0.903
    BO6              0.742       0.759       0.768       0.814       0.860       0.869       0.886
    BO7              0.537       0.554       0.562       0.606       0.649       0.658       0.674
    BO8              0.416       0.434       0.443       0.490       0.537       0.546       0.564

 F22      BY
    BO9              1.000       1.000       1.000       1.000       1.000       1.000       1.000
    BO10             1.030       1.069       1.088       1.191       1.294       1.314       1.352
    BO11             1.121       1.160       1.180       1.285       1.390       1.410       1.449
    BO12             0.831       0.857       0.871       0.941       1.012       1.025       1.051
    BO13             0.817       0.842       0.854       0.920       0.986       0.998       1.023

 F55      BY
    BO14             1.000       1.000       1.000       1.000       1.000       1.000       1.000
    BO15             0.876       0.899       0.911       0.974       1.037       1.049       1.072
    BO16             0.747       0.767       0.778       0.831       0.885       0.896       0.916

 F33      BY
    BO17             1.000       1.000       1.000       1.000       1.000       1.000       1.000
    BO18             1.025       1.053       1.067       1.140       1.213       1.227       1.254
    BO19             0.850       0.878       0.893       0.967       1.042       1.057       1.085
    BO20             0.793       0.815       0.827       0.886       0.945       0.956       0.978

 F44      BY
    BO21             1.000       1.000       1.000       1.000       1.000       1.000       1.000
    BO22             0.838       0.873       0.890       0.981       1.072       1.089       1.123
    BO23             0.877       0.914       0.933       1.031       1.130       1.149       1.186
    BO24             0.725       0.760       0.778       0.873       0.967       0.985       1.020

 F66      BY
    BO25             1.000       1.000       1.000       1.000       1.000       1.000       1.000
    BO26             0.985       1.008       1.020       1.081       1.141       1.153       1.176
    BO27             0.835       0.861       0.875       0.945       1.015       1.029       1.055
    BO28             0.780       0.799       0.808       0.859       0.911       0.920       0.939
    BO29             0.747       0.766       0.776       0.828       0.880       0.890       0.909

 F77      BY
    BO30             1.000       1.000       1.000       1.000       1.000       1.000       1.000
    BO31             0.902       0.924       0.936       0.994       1.053       1.064       1.086
    BO32             0.935       0.970       0.987       1.079       1.170       1.188       1.222

 F111     BY
    BU1              1.000       1.000       1.000       1.000       1.000       1.000       1.000
    BU2              0.849       0.870       0.882       0.940       0.999       1.010       1.032
    BU3              0.921       0.941       0.951       1.005       1.058       1.068       1.088
    BU4              0.699       0.716       0.725       0.770       0.816       0.825       0.842

 F222     BY
    BU5              1.000       1.000       1.000       1.000       1.000       1.000       1.000
    BU6              0.943       0.964       0.975       1.031       1.087       1.098       1.118
    BU7              0.960       0.979       0.989       1.040       1.091       1.101       1.120

 F333     BY
    BU8              1.000       1.000       1.000       1.000       1.000       1.000       1.000
    BU9              0.717       0.736       0.746       0.795       0.845       0.855       0.873
    BU10             0.769       0.792       0.803       0.863       0.923       0.934       0.957

 AB       BY
    AB1              1.000       1.000       1.000       1.000       1.000       1.000       1.000
    AB2              1.203       1.222       1.231       1.279       1.328       1.337       1.355
    AB3              1.183       1.202       1.211       1.262       1.312       1.321       1.340
    AB4              0.851       0.868       0.877       0.924       0.970       0.979       0.997

 EN       BY
    F1               1.000       1.000       1.000       1.000       1.000       1.000       1.000
    F2               0.664       0.694       0.709       0.790       0.870       0.885       0.915
    F3               0.519       0.551       0.568       0.653       0.738       0.754       0.786

 BO       BY
    F11              1.000       1.000       1.000       1.000       1.000       1.000       1.000
    F22              0.651       0.688       0.707       0.807       0.907       0.926       0.964
    F55              0.881       0.917       0.934       1.028       1.122       1.140       1.175
    F33              0.719       0.753       0.770       0.859       0.948       0.965       0.998
    F44              0.319       0.348       0.363       0.441       0.519       0.534       0.563
    F66              0.752       0.784       0.799       0.883       0.966       0.982       1.013
    F77              0.652       0.689       0.708       0.807       0.906       0.925       0.962

 BU       BY
    F111             1.000       1.000       1.000       1.000       1.000       1.000       1.000
    F222             0.525       0.568       0.590       0.705       0.819       0.841       0.884
    F333             0.874       0.919       0.942       1.063       1.183       1.206       1.251

 TEST     ON
    EN              -4.136      -0.910       0.741       9.361      17.980      19.631      22.858
    BO             -32.942     -20.658     -14.374      18.443      51.259      57.543      69.828
    BU            -123.995    -110.411    -103.463     -67.177     -30.892     -23.943     -10.360
    AB               2.710       5.140       6.383      12.874      19.365      20.608      23.038
    INT1            12.414      15.593      17.219      25.712      34.204      35.830      39.009
    INT2           -70.460     -58.738     -52.741     -21.427       9.888      15.884      27.607
    INT3            -5.005       8.046      14.722      49.585      84.448      91.124     104.175

 TEST     ON
    GRADE            4.727       8.301      10.129      19.675      29.222      31.050      34.624

 BO       WITH
    EN              -0.224      -0.199      -0.186      -0.119      -0.052      -0.039      -0.014

 BU       WITH
    EN              -0.287      -0.262      -0.249      -0.182      -0.115      -0.102      -0.077
    BO               0.390       0.435       0.458       0.578       0.699       0.722       0.767

 AB       WITH
    EN               0.072       0.101       0.116       0.193       0.270       0.284       0.313
    BO              -0.256      -0.229      -0.216      -0.143      -0.071      -0.057      -0.030
    BU              -0.239      -0.211      -0.196      -0.120      -0.044      -0.030      -0.001

 Intercepts
    EN1              3.779       3.810       3.826       3.910       3.993       4.010       4.041
    EN2              3.667       3.699       3.715       3.801       3.887       3.904       3.936
    EN3              3.695       3.724       3.738       3.816       3.893       3.907       3.936
    EN4              3.739       3.765       3.778       3.846       3.914       3.927       3.952
    EN6              3.456       3.480       3.492       3.554       3.617       3.629       3.652
    EN7              3.784       3.814       3.829       3.910       3.990       4.006       4.036
    EN8              3.678       3.706       3.721       3.796       3.871       3.886       3.914
    EN9              3.263       3.292       3.307       3.384       3.461       3.476       3.505
    EN5              3.794       3.821       3.835       3.908       3.981       3.995       4.022
    EN10             3.777       3.804       3.817       3.888       3.959       3.973       4.000
    EN11             3.642       3.675       3.692       3.780       3.868       3.885       3.918
    BO1              3.599       3.630       3.646       3.729       3.811       3.827       3.858
    BO2              3.520       3.550       3.566       3.647       3.728       3.743       3.774
    BO3              3.653       3.683       3.699       3.780       3.861       3.877       3.907
    BO4              3.490       3.516       3.528       3.595       3.662       3.675       3.700
    BO5              3.636       3.661       3.674       3.741       3.808       3.821       3.846
    BO6              3.649       3.674       3.686       3.752       3.817       3.829       3.854
    BO7              3.392       3.413       3.424       3.480       3.536       3.547       3.568
    BO8              3.466       3.485       3.495       3.545       3.596       3.606       3.625
    BO9              3.626       3.656       3.672       3.753       3.835       3.850       3.881
    BO10             3.355       3.388       3.405       3.492       3.580       3.597       3.630
    BO11             3.417       3.451       3.469       3.560       3.651       3.669       3.703
    BO12             3.513       3.538       3.551       3.618       3.685       3.698       3.723
    BO13             3.478       3.502       3.515       3.581       3.647       3.660       3.684
    BO14             3.629       3.661       3.677       3.762       3.847       3.864       3.896
    BO15             3.453       3.486       3.502       3.590       3.678       3.695       3.727
    BO16             3.562       3.593       3.608       3.691       3.774       3.790       3.821
    BO17             3.695       3.724       3.739       3.817       3.895       3.910       3.940
    BO18             3.407       3.439       3.455       3.540       3.626       3.642       3.674
    BO19             3.663       3.691       3.705       3.780       3.855       3.869       3.897
    BO20             3.661       3.686       3.699       3.764       3.829       3.842       3.867
    BO21             3.482       3.511       3.526       3.604       3.682       3.697       3.726
    BO22             3.536       3.564       3.578       3.652       3.726       3.740       3.768
    BO23             3.338       3.366       3.380       3.455       3.529       3.544       3.572
    BO24             3.557       3.583       3.597       3.668       3.739       3.753       3.779
    BO25             3.722       3.752       3.767       3.848       3.928       3.943       3.973
    BO26             3.612       3.644       3.660       3.745       3.829       3.845       3.877
    BO27             3.649       3.679       3.694       3.775       3.855       3.871       3.901
    BO28             3.687       3.712       3.725       3.791       3.857       3.869       3.894
    BO29             3.595       3.619       3.631       3.696       3.762       3.774       3.798
    BO30             3.721       3.749       3.764       3.840       3.917       3.932       3.960
    BO31             3.730       3.758       3.773       3.847       3.922       3.937       3.964
    BO32             3.646       3.676       3.692       3.773       3.854       3.870       3.900
    BU1              3.545       3.579       3.596       3.686       3.775       3.793       3.826
    BU2              3.644       3.677       3.694       3.783       3.872       3.889       3.923
    BU3              3.491       3.524       3.541       3.631       3.720       3.737       3.770
    BU4              3.512       3.537       3.551       3.620       3.689       3.702       3.728
    BU5              3.899       3.927       3.941       4.016       4.091       4.105       4.133
    BU6              3.710       3.741       3.756       3.837       3.917       3.933       3.963
    BU7              3.744       3.773       3.788       3.865       3.942       3.957       3.986
    BU8              3.668       3.698       3.713       3.792       3.871       3.886       3.916
    BU9              3.834       3.860       3.873       3.941       4.010       4.023       4.049
    BU10             3.827       3.855       3.870       3.945       4.020       4.034       4.063
    AB1              3.082       3.117       3.136       3.231       3.326       3.344       3.380
    AB2              2.998       3.036       3.056       3.158       3.261       3.281       3.319
    AB3              2.986       3.024       3.043       3.142       3.242       3.261       3.298
    AB4              2.997       3.026       3.041       3.117       3.193       3.208       3.237
    TEST           344.974     351.056     354.167     370.412     386.657     389.768     395.849

 Variances
    EN               0.620       0.690       0.725       0.910       1.096       1.131       1.201
    BO               0.500       0.550       0.576       0.710       0.844       0.869       0.920
    BU               0.387       0.441       0.468       0.612       0.756       0.783       0.837
    AB               1.000       1.000       1.000       1.000       1.000       1.000       1.000

 Residual Variances
    EN1              0.282       0.304       0.315       0.375       0.435       0.446       0.469
    EN2              0.259       0.275       0.283       0.325       0.368       0.376       0.392
    EN3              0.336       0.352       0.361       0.404       0.448       0.456       0.472
    EN4              0.136       0.146       0.152       0.180       0.209       0.214       0.225
    EN6              0.326       0.340       0.346       0.382       0.417       0.424       0.437
    EN7              0.205       0.223       0.233       0.283       0.334       0.343       0.362
    EN8              0.197       0.212       0.219       0.258       0.297       0.305       0.319
    EN9              0.153       0.166       0.173       0.209       0.244       0.251       0.264
    EN5              0.200       0.219       0.229       0.281       0.333       0.343       0.362
    EN10             0.219       0.236       0.245       0.292       0.338       0.347       0.365
    EN11             0.333       0.360       0.374       0.445       0.516       0.530       0.557
    BO1              0.302       0.318       0.326       0.368       0.409       0.417       0.433
    BO2              0.359       0.378       0.387       0.437       0.486       0.496       0.514
    BO3              0.360       0.379       0.388       0.439       0.489       0.499       0.518
    BO4              0.276       0.292       0.300       0.343       0.386       0.394       0.410
    BO5              0.164       0.175       0.181       0.210       0.239       0.245       0.255
    BO6              0.131       0.147       0.155       0.196       0.238       0.246       0.261
    BO7              0.233       0.242       0.247       0.272       0.297       0.302       0.312
    BO8              0.250       0.258       0.263       0.286       0.309       0.313       0.322
    BO9              0.483       0.511       0.525       0.599       0.672       0.687       0.714
    BO10             0.387       0.414       0.428       0.500       0.572       0.586       0.612
    BO11             0.356       0.377       0.388       0.446       0.503       0.514       0.535
    BO12             0.199       0.211       0.216       0.247       0.277       0.282       0.294
    BO13             0.199       0.210       0.216       0.245       0.274       0.280       0.291
    BO14             0.163       0.195       0.211       0.295       0.379       0.395       0.426
    BO15             0.328       0.355       0.369       0.442       0.515       0.529       0.556
    BO16             0.472       0.498       0.511       0.580       0.650       0.663       0.689
    BO17             0.316       0.336       0.346       0.399       0.453       0.463       0.483
    BO18             0.304       0.325       0.336       0.392       0.448       0.459       0.480
    BO19             0.263       0.284       0.294       0.349       0.404       0.415       0.435
    BO20             0.142       0.158       0.167       0.212       0.257       0.265       0.282
    BO21             0.381       0.418       0.438       0.538       0.639       0.658       0.696
    BO22             0.312       0.341       0.356       0.433       0.510       0.525       0.553
    BO23             0.281       0.304       0.316       0.380       0.443       0.455       0.479
    BO24             0.388       0.413       0.426       0.493       0.560       0.573       0.598
    BO25             0.302       0.317       0.326       0.368       0.410       0.418       0.434
    BO26             0.292       0.309       0.318       0.364       0.409       0.418       0.435
    BO27             0.395       0.416       0.427       0.484       0.540       0.551       0.572
    BO28             0.147       0.158       0.164       0.193       0.222       0.227       0.238
    BO29             0.174       0.184       0.190       0.219       0.248       0.253       0.264
    BO30             0.271       0.291       0.302       0.357       0.412       0.423       0.444
    BO31             0.233       0.252       0.263       0.316       0.369       0.379       0.399
    BO32             0.278       0.302       0.314       0.376       0.439       0.451       0.474
    BU1              0.331       0.353       0.364       0.423       0.482       0.493       0.516
    BU2              0.432       0.455       0.468       0.531       0.595       0.607       0.631
    BU3              0.290       0.315       0.328       0.395       0.463       0.476       0.501
    BU4              0.163       0.183       0.194       0.249       0.304       0.315       0.335
    BU5              0.186       0.208       0.219       0.276       0.333       0.344       0.365
    BU6              0.309       0.332       0.344       0.405       0.467       0.479       0.502
    BU7              0.196       0.215       0.225       0.276       0.327       0.337       0.356
    BU8              0.144       0.164       0.175       0.229       0.283       0.294       0.314
    BU9              0.215       0.233       0.243       0.292       0.342       0.351       0.369
    BU10             0.280       0.302       0.313       0.372       0.430       0.441       0.463
    AB1              0.550       0.577       0.591       0.663       0.736       0.750       0.777
    AB2              0.248       0.274       0.287       0.357       0.427       0.441       0.467
    AB3              0.194       0.216       0.228       0.288       0.349       0.360       0.383
    AB4              0.224       0.234       0.239       0.264       0.290       0.295       0.304
    TEST          2877.007    3125.011    3251.872    3914.370    4576.868    4703.729    4951.733
    F1               0.017       0.057       0.077       0.183       0.289       0.309       0.349
    F2               0.355       0.391       0.409       0.505       0.601       0.619       0.655
    F3               0.296       0.330       0.347       0.437       0.526       0.544       0.577
    F11              0.213       0.241       0.256       0.332       0.408       0.422       0.451
    F22              0.180       0.210       0.226       0.307       0.388       0.403       0.433
    F55              0.299       0.338       0.357       0.460       0.562       0.582       0.620
    F33              0.231       0.258       0.271       0.341       0.411       0.424       0.451
    F44              0.445       0.481       0.499       0.593       0.687       0.705       0.741
    F66              0.260       0.294       0.312       0.405       0.497       0.515       0.550
    F77              0.256       0.288       0.304       0.390       0.476       0.492       0.524
    F111             0.422       0.472       0.498       0.631       0.764       0.789       0.839
    F222             0.462       0.491       0.506       0.583       0.660       0.674       0.703
    F333             0.219       0.256       0.276       0.377       0.478       0.497       0.535

New/Additional Parameters
    ENLOW          -35.906     -31.231     -28.839     -16.351      -3.863      -1.471       3.204
    ENMID           -4.136      -0.910       0.741       9.361      17.980      19.631      22.858
    ENHIGH          16.753      21.132      23.373      35.072      46.772      49.012      53.392
    BOLOW          -52.737     -30.598     -19.273      39.870      99.012     110.337     132.476
    BOMID          -32.942     -20.658     -14.374      18.443      51.259      57.543      69.828
    BOHIGH         -41.887     -32.586     -27.829      -2.984      21.861      26.618      35.919
    BULOW         -219.453    -194.902    -182.344    -116.762     -51.181     -38.623     -14.072
    BUMID         -123.995    -110.411    -103.463     -67.177     -30.892     -23.943     -10.360
    BUHIGH         -60.851     -50.509     -45.219     -17.592      10.034      15.324      25.666


CONFIDENCE INTERVALS OF STANDARDIZED MODEL RESULTS


STDYX Standardization

                  Lower .5%  Lower 2.5%    Lower 5%    Estimate    Upper 5%  Upper 2.5%   Upper .5%

 F1       BY
    EN1              0.817       0.828       0.834       0.863       0.892       0.898       0.909
    EN2              0.858       0.865       0.869       0.889       0.909       0.913       0.920
    EN3              0.782       0.792       0.797       0.822       0.848       0.853       0.862
    EN4              0.875       0.881       0.885       0.902       0.919       0.923       0.929
    EN6              0.679       0.691       0.698       0.731       0.765       0.772       0.784

 F2       BY
    EN7              0.859       0.866       0.870       0.889       0.909       0.913       0.920
    EN8              0.853       0.861       0.865       0.885       0.905       0.909       0.917
    EN9              0.884       0.891       0.894       0.913       0.931       0.935       0.942

 F3       BY
    EN5              0.819       0.830       0.835       0.864       0.892       0.897       0.908
    EN10             0.805       0.816       0.821       0.850       0.879       0.885       0.896
    EN11             0.803       0.814       0.820       0.851       0.882       0.888       0.900

 F11      BY
    BO1              0.826       0.834       0.838       0.860       0.881       0.885       0.893
    BO2              0.788       0.796       0.801       0.824       0.847       0.852       0.861
    BO3              0.779       0.790       0.796       0.825       0.855       0.860       0.871
    BO4              0.747       0.758       0.764       0.794       0.825       0.831       0.842
    BO5              0.851       0.858       0.862       0.880       0.898       0.902       0.909
    BO6              0.841       0.851       0.856       0.882       0.909       0.914       0.924
    BO7              0.716       0.727       0.733       0.764       0.795       0.801       0.813
    BO8              0.629       0.642       0.649       0.683       0.717       0.724       0.737

 F22      BY
    BO9              0.697       0.710       0.716       0.750       0.783       0.790       0.802
    BO10             0.781       0.792       0.798       0.828       0.859       0.864       0.876
    BO11             0.825       0.834       0.838       0.860       0.883       0.887       0.895
    BO12             0.822       0.831       0.835       0.857       0.879       0.883       0.892
    BO13             0.818       0.826       0.830       0.852       0.875       0.879       0.887

 F55      BY
    BO14             0.847       0.859       0.865       0.897       0.929       0.935       0.947
    BO15             0.803       0.814       0.820       0.850       0.880       0.885       0.897
    BO16             0.718       0.730       0.736       0.768       0.800       0.807       0.819

 F33      BY
    BO17             0.779       0.790       0.796       0.827       0.858       0.864       0.875
    BO18             0.823       0.832       0.837       0.861       0.885       0.890       0.899
    BO19             0.793       0.804       0.809       0.836       0.863       0.868       0.878
    BO20             0.828       0.839       0.844       0.873       0.902       0.907       0.918

 F44      BY
    BO21             0.679       0.698       0.708       0.759       0.810       0.820       0.839
    BO22             0.721       0.737       0.745       0.787       0.829       0.837       0.853
    BO23             0.764       0.777       0.784       0.820       0.855       0.862       0.875
    BO24             0.659       0.675       0.684       0.728       0.773       0.781       0.798

 F66      BY
    BO25             0.812       0.821       0.826       0.850       0.874       0.879       0.888
    BO26             0.834       0.842       0.846       0.869       0.891       0.895       0.904
    BO27             0.752       0.763       0.769       0.799       0.829       0.835       0.846
    BO28             0.857       0.864       0.868       0.887       0.905       0.909       0.916
    BO29             0.834       0.842       0.846       0.866       0.886       0.890       0.898

 F77      BY
    BO30             0.793       0.804       0.810       0.840       0.869       0.875       0.886
    BO31             0.807       0.818       0.824       0.853       0.882       0.888       0.899
    BO32             0.802       0.814       0.820       0.851       0.883       0.889       0.901

 F111     BY
    BU1              0.827       0.836       0.840       0.864       0.887       0.892       0.901
    BU2              0.778       0.789       0.794       0.821       0.848       0.853       0.863
    BU3              0.830       0.840       0.845       0.872       0.898       0.904       0.913
    BU4              0.815       0.827       0.833       0.865       0.897       0.903       0.915

 F222     BY
    BU5              0.822       0.834       0.841       0.873       0.906       0.912       0.925
    BU6              0.787       0.799       0.805       0.836       0.867       0.873       0.885
    BU7              0.841       0.851       0.855       0.881       0.907       0.912       0.921

 F333     BY
    BU8              0.866       0.876       0.881       0.907       0.934       0.939       0.949
    BU9              0.789       0.800       0.806       0.835       0.865       0.871       0.882
    BU10             0.779       0.790       0.796       0.825       0.855       0.861       0.872

 AB       BY
    AB1              0.749       0.755       0.758       0.775       0.792       0.796       0.802
    AB2              0.875       0.883       0.886       0.906       0.926       0.929       0.937
    AB3              0.892       0.899       0.902       0.920       0.938       0.942       0.948
    AB4              0.850       0.856       0.859       0.874       0.889       0.892       0.898

 EN       BY
    F1               0.831       0.850       0.860       0.913       0.965       0.975       0.994
    F2               0.641       0.662       0.672       0.727       0.783       0.793       0.814
    F3               0.575       0.602       0.615       0.686       0.757       0.770       0.797

 BO       BY
    F11              0.756       0.773       0.781       0.826       0.870       0.878       0.895
    F22              0.698       0.717       0.726       0.775       0.825       0.834       0.853
    F55              0.715       0.732       0.741       0.787       0.834       0.843       0.860
    F33              0.702       0.721       0.730       0.778       0.827       0.836       0.854
    F44              0.321       0.348       0.362       0.434       0.507       0.521       0.548
    F66              0.673       0.694       0.704       0.760       0.815       0.826       0.847
    F77              0.645       0.667       0.678       0.737       0.795       0.806       0.828

 BU       BY
    F111             0.598       0.623       0.636       0.702       0.768       0.781       0.805
    F222             0.455       0.487       0.502       0.586       0.669       0.685       0.716
    F333             0.715       0.737       0.747       0.804       0.862       0.872       0.894

 TEST     ON
    EN              -0.042      -0.007       0.011       0.106       0.201       0.219       0.255
    BO              -0.331      -0.208      -0.145       0.185       0.514       0.577       0.701
    BU              -1.128      -1.008      -0.946      -0.625      -0.303      -0.242      -0.122
    AB               0.033       0.061       0.076       0.153       0.230       0.245       0.274
    INT1             0.147       0.182       0.199       0.292       0.384       0.402       0.436
    INT2            -0.707      -0.590      -0.529      -0.215       0.100       0.160       0.278
    INT3            -0.028       0.089       0.149       0.461       0.773       0.833       0.950

 TEST     ON
    GRADE            0.028       0.049       0.060       0.117       0.173       0.184       0.205

 BO       WITH
    EN              -0.269      -0.240      -0.225      -0.148      -0.071      -0.056      -0.027

 BU       WITH
    EN              -0.357      -0.330      -0.316      -0.244      -0.172      -0.158      -0.131
    BO               0.764       0.791       0.805       0.878       0.950       0.964       0.991

 AB       WITH
    EN               0.086       0.113       0.128       0.202       0.276       0.290       0.318
    BO              -0.304      -0.272      -0.256      -0.170      -0.085      -0.068      -0.036
    BU              -0.299      -0.264      -0.246      -0.154      -0.061      -0.043      -0.008

 Intercepts
    EN1              2.859       2.947       2.992       3.226       3.460       3.505       3.593
    EN2              2.734       2.810       2.849       3.052       3.256       3.295       3.371
    EN3              3.083       3.162       3.203       3.414       3.626       3.667       3.746
    EN4              3.563       3.647       3.689       3.913       4.136       4.179       4.262
    EN6              3.585       3.666       3.707       3.923       4.139       4.180       4.261
    EN7              3.047       3.121       3.159       3.358       3.556       3.594       3.668
    EN8              3.202       3.268       3.302       3.478       3.654       3.688       3.754
    EN9              2.712       2.787       2.826       3.026       3.226       3.264       3.339
    EN5              3.391       3.469       3.508       3.716       3.924       3.964       4.042
    EN10             3.444       3.526       3.568       3.788       4.007       4.049       4.132
    EN11             2.671       2.743       2.780       2.974       3.167       3.204       3.276
    BO1              2.837       2.910       2.947       3.141       3.335       3.372       3.445
    BO2              2.876       2.936       2.966       3.126       3.286       3.317       3.376
    BO3              2.887       2.968       3.009       3.223       3.438       3.479       3.560
    BO4              3.457       3.522       3.555       3.729       3.903       3.936       4.001
    BO5              3.553       3.631       3.671       3.879       4.086       4.126       4.204
    BO6              3.645       3.726       3.768       3.986       4.203       4.245       4.327
    BO7              3.953       4.037       4.079       4.302       4.525       4.568       4.651
    BO8              4.468       4.558       4.604       4.845       5.086       5.132       5.223
    BO9              2.890       2.966       3.005       3.209       3.413       3.452       3.529
    BO10             2.521       2.580       2.610       2.769       2.927       2.957       3.016
    BO11             2.478       2.535       2.565       2.718       2.871       2.901       2.958
    BO12             3.464       3.534       3.570       3.756       3.943       3.979       4.049
    BO13             3.491       3.561       3.596       3.783       3.969       4.005       4.075
    BO14             2.755       2.830       2.868       3.067       3.266       3.305       3.379
    BO15             2.593       2.654       2.685       2.847       3.009       3.040       3.100
    BO16             2.800       2.872       2.909       3.101       3.293       3.330       3.402
    BO17             3.043       3.127       3.171       3.396       3.621       3.664       3.748
    BO18             2.603       2.668       2.702       2.876       3.051       3.084       3.149
    BO19             3.201       3.276       3.314       3.512       3.711       3.749       3.823
    BO20             3.662       3.741       3.781       3.990       4.199       4.239       4.317
    BO21             2.978       3.031       3.058       3.199       3.341       3.368       3.421
    BO22             3.216       3.267       3.292       3.426       3.561       3.586       3.636
    BO23             3.028       3.072       3.094       3.212       3.329       3.352       3.396
    BO24             3.302       3.369       3.403       3.581       3.759       3.793       3.859
    BO25             2.977       3.064       3.109       3.342       3.575       3.620       3.707
    BO26             2.778       2.850       2.886       3.076       3.266       3.302       3.374
    BO27             2.945       3.021       3.060       3.262       3.465       3.504       3.580
    BO28             3.653       3.735       3.777       3.996       4.214       4.256       4.338
    BO29             3.581       3.670       3.715       3.952       4.189       4.234       4.323
    BO30             3.151       3.233       3.274       3.492       3.709       3.751       3.832
    BO31             3.220       3.305       3.348       3.575       3.801       3.844       3.929
    BO32             2.896       2.975       3.015       3.226       3.437       3.477       3.556
    BU1              2.578       2.644       2.678       2.855       3.033       3.066       3.133
    BU2              2.674       2.743       2.779       2.964       3.148       3.184       3.253
    BU3              2.555       2.620       2.653       2.827       3.000       3.033       3.098
    BU4              3.346       3.418       3.454       3.645       3.836       3.872       3.944
    BU5              3.278       3.385       3.439       3.725       4.010       4.065       4.171
    BU6              2.960       3.042       3.085       3.305       3.526       3.568       3.650
    BU7              3.077       3.173       3.222       3.478       3.733       3.782       3.878
    BU8              2.983       3.066       3.108       3.330       3.552       3.595       3.678
    BU9              3.627       3.718       3.765       4.007       4.250       4.297       4.387
    BU10             3.291       3.377       3.422       3.653       3.884       3.928       4.014
    AB1              2.357       2.392       2.410       2.505       2.600       2.618       2.653
    AB2              2.076       2.114       2.134       2.237       2.339       2.359       2.397
    AB3              2.120       2.161       2.182       2.292       2.402       2.423       2.464
    AB4              2.736       2.787       2.813       2.949       3.085       3.111       3.161
    TEST             3.907       4.026       4.086       4.404       4.721       4.782       4.901

 Variances
    EN               1.000       1.000       1.000       1.000       1.000       1.000       1.000
    BO               1.000       1.000       1.000       1.000       1.000       1.000       1.000
    BU               1.000       1.000       1.000       1.000       1.000       1.000       1.000
    AB               1.000       1.000       1.000       1.000       1.000       1.000       1.000

 Residual Variances
    EN1              0.177       0.195       0.205       0.255       0.306       0.315       0.334
    EN2              0.154       0.167       0.174       0.210       0.245       0.252       0.265
    EN3              0.258       0.274       0.282       0.324       0.366       0.374       0.390
    EN4              0.137       0.149       0.155       0.187       0.218       0.224       0.236
    EN6              0.388       0.406       0.416       0.465       0.514       0.524       0.542
    EN7              0.155       0.168       0.174       0.209       0.244       0.250       0.263
    EN8              0.160       0.174       0.181       0.217       0.253       0.260       0.273
    EN9              0.114       0.127       0.133       0.167       0.201       0.207       0.220
    EN5              0.177       0.196       0.205       0.254       0.303       0.313       0.331
    EN10             0.199       0.218       0.227       0.277       0.327       0.336       0.355
    EN11             0.193       0.212       0.223       0.275       0.328       0.338       0.358
    BO1              0.204       0.217       0.224       0.261       0.297       0.304       0.318
    BO2              0.261       0.275       0.283       0.321       0.359       0.367       0.381
    BO3              0.243       0.261       0.271       0.319       0.367       0.377       0.395
    BO4              0.293       0.311       0.320       0.369       0.418       0.427       0.445
    BO5              0.175       0.187       0.193       0.226       0.258       0.264       0.276
    BO6              0.148       0.166       0.175       0.222       0.269       0.277       0.295
    BO7              0.342       0.359       0.368       0.416       0.463       0.473       0.490
    BO8              0.460       0.478       0.487       0.534       0.581       0.590       0.607
    BO9              0.359       0.378       0.387       0.438       0.488       0.497       0.516
    BO10             0.235       0.254       0.264       0.314       0.364       0.374       0.393
    BO11             0.199       0.214       0.221       0.260       0.298       0.306       0.320
    BO12             0.206       0.220       0.228       0.266       0.304       0.311       0.325
    BO13             0.214       0.229       0.236       0.273       0.311       0.318       0.332
    BO14             0.106       0.127       0.138       0.196       0.253       0.264       0.286
    BO15             0.198       0.217       0.227       0.278       0.329       0.339       0.358
    BO16             0.333       0.351       0.360       0.410       0.459       0.468       0.487
    BO17             0.236       0.255       0.265       0.316       0.367       0.377       0.396
    BO18             0.193       0.209       0.217       0.259       0.301       0.309       0.325
    BO19             0.231       0.248       0.256       0.302       0.347       0.355       0.372
    BO20             0.159       0.178       0.188       0.238       0.288       0.298       0.317
    BO21             0.302       0.331       0.346       0.424       0.502       0.517       0.546
    BO22             0.277       0.302       0.315       0.381       0.447       0.460       0.485
    BO23             0.237       0.259       0.270       0.328       0.386       0.397       0.419
    BO24             0.369       0.393       0.405       0.470       0.534       0.547       0.571
    BO25             0.213       0.228       0.236       0.277       0.319       0.327       0.342
    BO26             0.184       0.199       0.206       0.245       0.284       0.292       0.306
    BO27             0.286       0.304       0.313       0.361       0.410       0.419       0.437
    BO28             0.162       0.174       0.181       0.214       0.247       0.254       0.266
    BO29             0.195       0.208       0.215       0.250       0.285       0.292       0.305
    BO30             0.217       0.236       0.246       0.295       0.345       0.354       0.373
    BO31             0.194       0.213       0.223       0.272       0.322       0.332       0.351
    BO32             0.191       0.211       0.221       0.275       0.329       0.339       0.359
    BU1              0.190       0.206       0.213       0.254       0.295       0.303       0.318
    BU2              0.256       0.273       0.282       0.326       0.371       0.379       0.396
    BU3              0.167       0.185       0.193       0.240       0.286       0.295       0.312
    BU4              0.166       0.187       0.197       0.252       0.308       0.318       0.339
    BU5              0.148       0.169       0.180       0.237       0.295       0.305       0.327
    BU6              0.219       0.239       0.249       0.301       0.353       0.363       0.382
    BU7              0.153       0.170       0.178       0.224       0.269       0.277       0.294
    BU8              0.102       0.119       0.129       0.177       0.225       0.234       0.252
    BU9              0.225       0.243       0.253       0.302       0.351       0.361       0.379
    BU10             0.242       0.260       0.270       0.319       0.367       0.377       0.395
    AB1              0.358       0.368       0.373       0.399       0.425       0.430       0.440
    AB2              0.123       0.137       0.143       0.179       0.215       0.222       0.235
    AB3              0.101       0.114       0.120       0.153       0.187       0.193       0.205
    AB4              0.195       0.205       0.210       0.236       0.263       0.268       0.278
    TEST             0.411       0.445       0.462       0.553       0.644       0.661       0.695
    F1               0.018       0.054       0.072       0.167       0.262       0.281       0.316
    F2               0.345       0.375       0.391       0.471       0.551       0.566       0.596
    F3               0.377       0.414       0.432       0.529       0.627       0.645       0.682
    F11              0.204       0.232       0.246       0.318       0.391       0.405       0.433
    F22              0.279       0.308       0.322       0.399       0.475       0.490       0.518
    F55              0.265       0.293       0.307       0.380       0.453       0.467       0.494
    F33              0.277       0.305       0.319       0.394       0.470       0.484       0.512
    F44              0.713       0.736       0.748       0.811       0.874       0.886       0.910
    F66              0.290       0.322       0.338       0.423       0.507       0.523       0.555
    F77              0.323       0.355       0.371       0.457       0.543       0.560       0.592
    F111             0.362       0.397       0.415       0.508       0.600       0.618       0.653
    F222             0.505       0.541       0.560       0.657       0.754       0.773       0.810
    F333             0.209       0.243       0.261       0.353       0.445       0.462       0.496


STDY Standardization

                  Lower .5%  Lower 2.5%    Lower 5%    Estimate    Upper 5%  Upper 2.5%   Upper .5%

 F1       BY
    EN1              0.817       0.828       0.834       0.863       0.892       0.898       0.909
    EN2              0.858       0.865       0.869       0.889       0.909       0.913       0.920
    EN3              0.782       0.792       0.797       0.822       0.848       0.853       0.862
    EN4              0.875       0.881       0.885       0.902       0.919       0.923       0.929
    EN6              0.679       0.691       0.698       0.731       0.765       0.772       0.784

 F2       BY
    EN7              0.859       0.866       0.870       0.889       0.909       0.913       0.920
    EN8              0.853       0.861       0.865       0.885       0.905       0.909       0.917
    EN9              0.884       0.891       0.894       0.913       0.931       0.935       0.942

 F3       BY
    EN5              0.819       0.830       0.835       0.864       0.892       0.897       0.908
    EN10             0.805       0.816       0.821       0.850       0.879       0.885       0.896
    EN11             0.803       0.814       0.820       0.851       0.882       0.888       0.900

 F11      BY
    BO1              0.826       0.834       0.838       0.860       0.881       0.885       0.893
    BO2              0.788       0.796       0.801       0.824       0.847       0.852       0.861
    BO3              0.779       0.790       0.796       0.825       0.855       0.860       0.871
    BO4              0.747       0.758       0.764       0.794       0.825       0.831       0.842
    BO5              0.851       0.858       0.862       0.880       0.898       0.902       0.909
    BO6              0.841       0.851       0.856       0.882       0.909       0.914       0.924
    BO7              0.716       0.727       0.733       0.764       0.795       0.801       0.813
    BO8              0.629       0.642       0.649       0.683       0.717       0.724       0.737

 F22      BY
    BO9              0.697       0.710       0.716       0.750       0.783       0.790       0.802
    BO10             0.781       0.792       0.798       0.828       0.859       0.864       0.876
    BO11             0.825       0.834       0.838       0.860       0.883       0.887       0.895
    BO12             0.822       0.831       0.835       0.857       0.879       0.883       0.892
    BO13             0.818       0.826       0.830       0.852       0.875       0.879       0.887

 F55      BY
    BO14             0.847       0.859       0.865       0.897       0.929       0.935       0.947
    BO15             0.803       0.814       0.820       0.850       0.880       0.885       0.897
    BO16             0.718       0.730       0.736       0.768       0.800       0.807       0.819

 F33      BY
    BO17             0.779       0.790       0.796       0.827       0.858       0.864       0.875
    BO18             0.823       0.832       0.837       0.861       0.885       0.890       0.899
    BO19             0.793       0.804       0.809       0.836       0.863       0.868       0.878
    BO20             0.828       0.839       0.844       0.873       0.902       0.907       0.918

 F44      BY
    BO21             0.679       0.698       0.708       0.759       0.810       0.820       0.839
    BO22             0.721       0.737       0.745       0.787       0.829       0.837       0.853
    BO23             0.764       0.777       0.784       0.820       0.855       0.862       0.875
    BO24             0.659       0.675       0.684       0.728       0.773       0.781       0.798

 F66      BY
    BO25             0.812       0.821       0.826       0.850       0.874       0.879       0.888
    BO26             0.834       0.842       0.846       0.869       0.891       0.895       0.904
    BO27             0.752       0.763       0.769       0.799       0.829       0.835       0.846
    BO28             0.857       0.864       0.868       0.887       0.905       0.909       0.916
    BO29             0.834       0.842       0.846       0.866       0.886       0.890       0.898

 F77      BY
    BO30             0.793       0.804       0.810       0.840       0.869       0.875       0.886
    BO31             0.807       0.818       0.824       0.853       0.882       0.888       0.899
    BO32             0.802       0.814       0.820       0.851       0.883       0.889       0.901

 F111     BY
    BU1              0.827       0.836       0.840       0.864       0.887       0.892       0.901
    BU2              0.778       0.789       0.794       0.821       0.848       0.853       0.863
    BU3              0.830       0.840       0.845       0.872       0.898       0.904       0.913
    BU4              0.815       0.827       0.833       0.865       0.897       0.903       0.915

 F222     BY
    BU5              0.822       0.834       0.841       0.873       0.906       0.912       0.925
    BU6              0.787       0.799       0.805       0.836       0.867       0.873       0.885
    BU7              0.841       0.851       0.855       0.881       0.907       0.912       0.921

 F333     BY
    BU8              0.866       0.876       0.881       0.907       0.934       0.939       0.949
    BU9              0.789       0.800       0.806       0.835       0.865       0.871       0.882
    BU10             0.779       0.790       0.796       0.825       0.855       0.861       0.872

 AB       BY
    AB1              0.749       0.755       0.758       0.775       0.792       0.796       0.802
    AB2              0.875       0.883       0.886       0.906       0.926       0.929       0.937
    AB3              0.892       0.899       0.902       0.920       0.938       0.942       0.948
    AB4              0.850       0.856       0.859       0.874       0.889       0.892       0.898

 EN       BY
    F1               0.831       0.850       0.860       0.913       0.965       0.975       0.994
    F2               0.641       0.662       0.672       0.727       0.783       0.793       0.814
    F3               0.575       0.602       0.615       0.686       0.757       0.770       0.797

 BO       BY
    F11              0.756       0.773       0.781       0.826       0.870       0.878       0.895
    F22              0.698       0.717       0.726       0.775       0.825       0.834       0.853
    F55              0.715       0.732       0.741       0.787       0.834       0.843       0.860
    F33              0.702       0.721       0.730       0.778       0.827       0.836       0.854
    F44              0.321       0.348       0.362       0.434       0.507       0.521       0.548
    F66              0.673       0.694       0.704       0.760       0.815       0.826       0.847
    F77              0.645       0.667       0.678       0.737       0.795       0.806       0.828

 BU       BY
    F111             0.598       0.623       0.636       0.702       0.768       0.781       0.805
    F222             0.455       0.487       0.502       0.586       0.669       0.685       0.716
    F333             0.715       0.737       0.747       0.804       0.862       0.872       0.894

 TEST     ON
    EN              -0.042      -0.007       0.011       0.106       0.201       0.219       0.255
    BO              -0.331      -0.208      -0.145       0.185       0.514       0.577       0.701
    BU              -1.128      -1.008      -0.946      -0.625      -0.303      -0.242      -0.122
    AB               0.033       0.061       0.076       0.153       0.230       0.245       0.274
    INT1             0.147       0.182       0.199       0.292       0.384       0.402       0.436
    INT2            -0.707      -0.590      -0.529      -0.215       0.100       0.160       0.278
    INT3            -0.028       0.089       0.149       0.461       0.773       0.833       0.950

 TEST     ON
    GRADE            0.057       0.100       0.121       0.234       0.347       0.368       0.410

 BO       WITH
    EN              -0.269      -0.240      -0.225      -0.148      -0.071      -0.056      -0.027

 BU       WITH
    EN              -0.357      -0.330      -0.316      -0.244      -0.172      -0.158      -0.131
    BO               0.764       0.791       0.805       0.878       0.950       0.964       0.991

 AB       WITH
    EN               0.086       0.113       0.128       0.202       0.276       0.290       0.318
    BO              -0.304      -0.272      -0.256      -0.170      -0.085      -0.068      -0.036
    BU              -0.299      -0.264      -0.246      -0.154      -0.061      -0.043      -0.008

 Intercepts
    EN1              2.859       2.947       2.992       3.226       3.460       3.505       3.593
    EN2              2.734       2.810       2.849       3.052       3.256       3.295       3.371
    EN3              3.083       3.162       3.203       3.414       3.626       3.667       3.746
    EN4              3.563       3.647       3.689       3.913       4.136       4.179       4.262
    EN6              3.585       3.666       3.707       3.923       4.139       4.180       4.261
    EN7              3.047       3.121       3.159       3.358       3.556       3.594       3.668
    EN8              3.202       3.268       3.302       3.478       3.654       3.688       3.754
    EN9              2.712       2.787       2.826       3.026       3.226       3.264       3.339
    EN5              3.391       3.469       3.508       3.716       3.924       3.964       4.042
    EN10             3.444       3.526       3.568       3.788       4.007       4.049       4.132
    EN11             2.671       2.743       2.780       2.974       3.167       3.204       3.276
    BO1              2.837       2.910       2.947       3.141       3.335       3.372       3.445
    BO2              2.876       2.936       2.966       3.126       3.286       3.317       3.376
    BO3              2.887       2.968       3.009       3.223       3.438       3.479       3.560
    BO4              3.457       3.522       3.555       3.729       3.903       3.936       4.001
    BO5              3.553       3.631       3.671       3.879       4.086       4.126       4.204
    BO6              3.645       3.726       3.768       3.986       4.203       4.245       4.327
    BO7              3.953       4.037       4.079       4.302       4.525       4.568       4.651
    BO8              4.468       4.558       4.604       4.845       5.086       5.132       5.223
    BO9              2.890       2.966       3.005       3.209       3.413       3.452       3.529
    BO10             2.521       2.580       2.610       2.769       2.927       2.957       3.016
    BO11             2.478       2.535       2.565       2.718       2.871       2.901       2.958
    BO12             3.464       3.534       3.570       3.756       3.943       3.979       4.049
    BO13             3.491       3.561       3.596       3.783       3.969       4.005       4.075
    BO14             2.755       2.830       2.868       3.067       3.266       3.305       3.379
    BO15             2.593       2.654       2.685       2.847       3.009       3.040       3.100
    BO16             2.800       2.872       2.909       3.101       3.293       3.330       3.402
    BO17             3.043       3.127       3.171       3.396       3.621       3.664       3.748
    BO18             2.603       2.668       2.702       2.876       3.051       3.084       3.149
    BO19             3.201       3.276       3.314       3.512       3.711       3.749       3.823
    BO20             3.662       3.741       3.781       3.990       4.199       4.239       4.317
    BO21             2.978       3.031       3.058       3.199       3.341       3.368       3.421
    BO22             3.216       3.267       3.292       3.426       3.561       3.586       3.636
    BO23             3.028       3.072       3.094       3.212       3.329       3.352       3.396
    BO24             3.302       3.369       3.403       3.581       3.759       3.793       3.859
    BO25             2.977       3.064       3.109       3.342       3.575       3.620       3.707
    BO26             2.778       2.850       2.886       3.076       3.266       3.302       3.374
    BO27             2.945       3.021       3.060       3.262       3.465       3.504       3.580
    BO28             3.653       3.735       3.777       3.996       4.214       4.256       4.338
    BO29             3.581       3.670       3.715       3.952       4.189       4.234       4.323
    BO30             3.151       3.233       3.274       3.492       3.709       3.751       3.832
    BO31             3.220       3.305       3.348       3.575       3.801       3.844       3.929
    BO32             2.896       2.975       3.015       3.226       3.437       3.477       3.556
    BU1              2.578       2.644       2.678       2.855       3.033       3.066       3.133
    BU2              2.674       2.743       2.779       2.964       3.148       3.184       3.253
    BU3              2.555       2.620       2.653       2.827       3.000       3.033       3.098
    BU4              3.346       3.418       3.454       3.645       3.836       3.872       3.944
    BU5              3.278       3.385       3.439       3.725       4.010       4.065       4.171
    BU6              2.960       3.042       3.085       3.305       3.526       3.568       3.650
    BU7              3.077       3.173       3.222       3.478       3.733       3.782       3.878
    BU8              2.983       3.066       3.108       3.330       3.552       3.595       3.678
    BU9              3.627       3.718       3.765       4.007       4.250       4.297       4.387
    BU10             3.291       3.377       3.422       3.653       3.884       3.928       4.014
    AB1              2.357       2.392       2.410       2.505       2.600       2.618       2.653
    AB2              2.076       2.114       2.134       2.237       2.339       2.359       2.397
    AB3              2.120       2.161       2.182       2.292       2.402       2.423       2.464
    AB4              2.736       2.787       2.813       2.949       3.085       3.111       3.161
    TEST             3.907       4.026       4.086       4.404       4.721       4.782       4.901

 Variances
    EN               1.000       1.000       1.000       1.000       1.000       1.000       1.000
    BO               1.000       1.000       1.000       1.000       1.000       1.000       1.000
    BU               1.000       1.000       1.000       1.000       1.000       1.000       1.000
    AB               1.000       1.000       1.000       1.000       1.000       1.000       1.000

 Residual Variances
    EN1              0.177       0.195       0.205       0.255       0.306       0.315       0.334
    EN2              0.154       0.167       0.174       0.210       0.245       0.252       0.265
    EN3              0.258       0.274       0.282       0.324       0.366       0.374       0.390
    EN4              0.137       0.149       0.155       0.187       0.218       0.224       0.236
    EN6              0.388       0.406       0.416       0.465       0.514       0.524       0.542
    EN7              0.155       0.168       0.174       0.209       0.244       0.250       0.263
    EN8              0.160       0.174       0.181       0.217       0.253       0.260       0.273
    EN9              0.114       0.127       0.133       0.167       0.201       0.207       0.220
    EN5              0.177       0.196       0.205       0.254       0.303       0.313       0.331
    EN10             0.199       0.218       0.227       0.277       0.327       0.336       0.355
    EN11             0.193       0.212       0.223       0.275       0.328       0.338       0.358
    BO1              0.204       0.217       0.224       0.261       0.297       0.304       0.318
    BO2              0.261       0.275       0.283       0.321       0.359       0.367       0.381
    BO3              0.243       0.261       0.271       0.319       0.367       0.377       0.395
    BO4              0.293       0.311       0.320       0.369       0.418       0.427       0.445
    BO5              0.175       0.187       0.193       0.226       0.258       0.264       0.276
    BO6              0.148       0.166       0.175       0.222       0.269       0.277       0.295
    BO7              0.342       0.359       0.368       0.416       0.463       0.473       0.490
    BO8              0.460       0.478       0.487       0.534       0.581       0.590       0.607
    BO9              0.359       0.378       0.387       0.438       0.488       0.497       0.516
    BO10             0.235       0.254       0.264       0.314       0.364       0.374       0.393
    BO11             0.199       0.214       0.221       0.260       0.298       0.306       0.320
    BO12             0.206       0.220       0.228       0.266       0.304       0.311       0.325
    BO13             0.214       0.229       0.236       0.273       0.311       0.318       0.332
    BO14             0.106       0.127       0.138       0.196       0.253       0.264       0.286
    BO15             0.198       0.217       0.227       0.278       0.329       0.339       0.358
    BO16             0.333       0.351       0.360       0.410       0.459       0.468       0.487
    BO17             0.236       0.255       0.265       0.316       0.367       0.377       0.396
    BO18             0.193       0.209       0.217       0.259       0.301       0.309       0.325
    BO19             0.231       0.248       0.256       0.302       0.347       0.355       0.372
    BO20             0.159       0.178       0.188       0.238       0.288       0.298       0.317
    BO21             0.302       0.331       0.346       0.424       0.502       0.517       0.546
    BO22             0.277       0.302       0.315       0.381       0.447       0.460       0.485
    BO23             0.237       0.259       0.270       0.328       0.386       0.397       0.419
    BO24             0.369       0.393       0.405       0.470       0.534       0.547       0.571
    BO25             0.213       0.228       0.236       0.277       0.319       0.327       0.342
    BO26             0.184       0.199       0.206       0.245       0.284       0.292       0.306
    BO27             0.286       0.304       0.313       0.361       0.410       0.419       0.437
    BO28             0.162       0.174       0.181       0.214       0.247       0.254       0.266
    BO29             0.195       0.208       0.215       0.250       0.285       0.292       0.305
    BO30             0.217       0.236       0.246       0.295       0.345       0.354       0.373
    BO31             0.194       0.213       0.223       0.272       0.322       0.332       0.351
    BO32             0.191       0.211       0.221       0.275       0.329       0.339       0.359
    BU1              0.190       0.206       0.213       0.254       0.295       0.303       0.318
    BU2              0.256       0.273       0.282       0.326       0.371       0.379       0.396
    BU3              0.167       0.185       0.193       0.240       0.286       0.295       0.312
    BU4              0.166       0.187       0.197       0.252       0.308       0.318       0.339
    BU5              0.148       0.169       0.180       0.237       0.295       0.305       0.327
    BU6              0.219       0.239       0.249       0.301       0.353       0.363       0.382
    BU7              0.153       0.170       0.178       0.224       0.269       0.277       0.294
    BU8              0.102       0.119       0.129       0.177       0.225       0.234       0.252
    BU9              0.225       0.243       0.253       0.302       0.351       0.361       0.379
    BU10             0.242       0.260       0.270       0.319       0.367       0.377       0.395
    AB1              0.358       0.368       0.373       0.399       0.425       0.430       0.440
    AB2              0.123       0.137       0.143       0.179       0.215       0.222       0.235
    AB3              0.101       0.114       0.120       0.153       0.187       0.193       0.205
    AB4              0.195       0.205       0.210       0.236       0.263       0.268       0.278
    TEST             0.411       0.445       0.462       0.553       0.644       0.661       0.695
    F1               0.018       0.054       0.072       0.167       0.262       0.281       0.316
    F2               0.345       0.375       0.391       0.471       0.551       0.566       0.596
    F3               0.377       0.414       0.432       0.529       0.627       0.645       0.682
    F11              0.204       0.232       0.246       0.318       0.391       0.405       0.433
    F22              0.279       0.308       0.322       0.399       0.475       0.490       0.518
    F55              0.265       0.293       0.307       0.380       0.453       0.467       0.494
    F33              0.277       0.305       0.319       0.394       0.470       0.484       0.512
    F44              0.713       0.736       0.748       0.811       0.874       0.886       0.910
    F66              0.290       0.322       0.338       0.423       0.507       0.523       0.555
    F77              0.323       0.355       0.371       0.457       0.543       0.560       0.592
    F111             0.362       0.397       0.415       0.508       0.600       0.618       0.653
    F222             0.505       0.541       0.560       0.657       0.754       0.773       0.810
    F333             0.209       0.243       0.261       0.353       0.445       0.462       0.496


STD Standardization

                  Lower .5%  Lower 2.5%    Lower 5%    Estimate    Upper 5%  Upper 2.5%   Upper .5%

 F1       BY
    EN1              0.914       0.946       0.962       1.046       1.129       1.145       1.177
    EN2              0.993       1.021       1.034       1.107       1.180       1.194       1.221
    EN3              0.817       0.842       0.854       0.919       0.984       0.996       1.021
    EN4              0.809       0.827       0.837       0.887       0.936       0.946       0.964
    EN6              0.576       0.597       0.607       0.663       0.718       0.729       0.749

 F2       BY
    EN7              0.953       0.973       0.983       1.036       1.088       1.098       1.118
    EN8              0.888       0.907       0.916       0.966       1.016       1.025       1.044
    EN9              0.921       0.944       0.957       1.021       1.085       1.097       1.121

 F3       BY
    EN5              0.820       0.841       0.852       0.908       0.965       0.976       0.997
    EN10             0.779       0.801       0.813       0.873       0.933       0.944       0.967
    EN11             0.957       0.987       1.002       1.082       1.162       1.177       1.207

 F11      BY
    BO1              0.918       0.942       0.955       1.020       1.086       1.099       1.123
    BO2              0.877       0.898       0.908       0.961       1.015       1.025       1.045
    BO3              0.848       0.877       0.891       0.968       1.044       1.059       1.087
    BO4              0.688       0.707       0.716       0.766       0.816       0.825       0.844
    BO5              0.776       0.793       0.802       0.849       0.896       0.904       0.922
    BO6              0.753       0.772       0.781       0.831       0.880       0.889       0.908
    BO7              0.543       0.561       0.570       0.618       0.666       0.676       0.694
    BO8              0.432       0.449       0.457       0.500       0.543       0.551       0.567

 F22      BY
    BO9              0.773       0.798       0.810       0.877       0.944       0.956       0.981
    BO10             0.938       0.964       0.977       1.045       1.113       1.126       1.151
    BO11             1.028       1.052       1.064       1.127       1.190       1.202       1.226
    BO12             0.750       0.768       0.777       0.825       0.874       0.883       0.901
    BO13             0.733       0.751       0.760       0.807       0.854       0.863       0.881

 F55      BY
    BO14             0.985       1.013       1.027       1.100       1.173       1.187       1.215
    BO15             0.963       0.989       1.002       1.072       1.141       1.154       1.180
    BO16             0.809       0.834       0.847       0.915       0.982       0.995       1.020

 F33      BY
    BO17             0.815       0.842       0.856       0.930       1.003       1.017       1.045
    BO18             0.955       0.980       0.993       1.060       1.126       1.139       1.164
    BO19             0.815       0.835       0.846       0.899       0.953       0.963       0.984
    BO20             0.748       0.766       0.775       0.824       0.872       0.881       0.899

 F44      BY
    BO21             0.750       0.775       0.788       0.855       0.922       0.935       0.960
    BO22             0.754       0.774       0.784       0.839       0.893       0.903       0.923
    BO23             0.798       0.818       0.828       0.882       0.935       0.945       0.965
    BO24             0.648       0.672       0.684       0.746       0.808       0.820       0.843

 F66      BY
    BO25             0.862       0.890       0.904       0.979       1.053       1.067       1.095
    BO26             0.950       0.976       0.989       1.058       1.126       1.139       1.165
    BO27             0.817       0.843       0.856       0.925       0.993       1.006       1.032
    BO28             0.768       0.785       0.794       0.841       0.888       0.897       0.914
    BO29             0.729       0.749       0.758       0.810       0.862       0.872       0.891

 F77      BY
    BO30             0.820       0.845       0.858       0.923       0.989       1.002       1.026
    BO31             0.815       0.840       0.852       0.918       0.984       0.996       1.021
    BO32             0.877       0.906       0.920       0.996       1.072       1.086       1.115

 F111     BY
    BU1              1.007       1.033       1.046       1.115       1.184       1.197       1.223
    BU2              0.938       0.964       0.978       1.048       1.118       1.132       1.158
    BU3              1.010       1.036       1.049       1.120       1.190       1.204       1.230
    BU4              0.778       0.797       0.807       0.859       0.910       0.920       0.940

 F222     BY
    BU5              0.813       0.843       0.859       0.942       1.024       1.040       1.071
    BU6              0.854       0.882       0.896       0.971       1.045       1.059       1.087
    BU7              0.863       0.891       0.905       0.979       1.054       1.068       1.096

 F333     BY
    BU8              0.918       0.946       0.960       1.033       1.107       1.121       1.148
    BU9              0.736       0.756       0.767       0.822       0.877       0.887       0.908
    BU10             0.795       0.818       0.830       0.892       0.953       0.965       0.988

 AB       BY
    AB1              1.000       1.000       1.000       1.000       1.000       1.000       1.000
    AB2              1.203       1.222       1.231       1.279       1.328       1.337       1.355
    AB3              1.183       1.202       1.211       1.262       1.312       1.321       1.340
    AB4              0.851       0.868       0.877       0.924       0.970       0.979       0.997

 EN       BY
    F1               0.831       0.850       0.860       0.913       0.965       0.975       0.994
    F2               0.641       0.662       0.672       0.727       0.783       0.793       0.814
    F3               0.575       0.602       0.615       0.686       0.757       0.770       0.797

 BO       BY
    F11              0.756       0.773       0.781       0.826       0.870       0.878       0.895
    F22              0.698       0.717       0.726       0.775       0.825       0.834       0.853
    F55              0.715       0.732       0.741       0.787       0.834       0.843       0.860
    F33              0.702       0.721       0.730       0.778       0.827       0.836       0.854
    F44              0.321       0.348       0.362       0.434       0.507       0.521       0.548
    F66              0.673       0.694       0.704       0.760       0.815       0.826       0.847
    F77              0.645       0.667       0.678       0.737       0.795       0.806       0.828

 BU       BY
    F111             0.598       0.623       0.636       0.702       0.768       0.781       0.805
    F222             0.455       0.487       0.502       0.586       0.669       0.685       0.716
    F333             0.715       0.737       0.747       0.804       0.862       0.872       0.894

 TEST     ON
    EN              -3.780      -0.741       0.814       8.932      17.050      18.604      21.643
    BO             -27.849     -17.477     -12.171      15.537      43.245      48.551      58.924
    BU             -95.118     -84.942     -79.736     -52.553     -25.369     -20.164      -9.987
    AB               2.710       5.140       6.383      12.874      19.365      20.608      23.038
    INT1            12.263      15.196      16.697      24.534      32.370      33.871      36.805
    INT2           -59.374     -49.495     -44.441     -18.051       8.339      13.393      23.272
    INT3            -2.195       7.603      12.615      38.790      64.965      69.978      79.776

 TEST     ON
    GRADE            4.727       8.301      10.129      19.675      29.222      31.050      34.624

 BO       WITH
    EN              -0.269      -0.240      -0.225      -0.148      -0.071      -0.056      -0.027

 BU       WITH
    EN              -0.357      -0.330      -0.316      -0.244      -0.172      -0.158      -0.131
    BO               0.764       0.791       0.805       0.878       0.950       0.964       0.991

 AB       WITH
    EN               0.086       0.113       0.128       0.202       0.276       0.290       0.318
    BO              -0.304      -0.272      -0.256      -0.170      -0.085      -0.068      -0.036
    BU              -0.299      -0.264      -0.246      -0.154      -0.061      -0.043      -0.008

 Intercepts
    EN1              3.779       3.810       3.826       3.910       3.993       4.010       4.041
    EN2              3.667       3.699       3.715       3.801       3.887       3.904       3.936
    EN3              3.695       3.724       3.738       3.816       3.893       3.907       3.936
    EN4              3.739       3.765       3.778       3.846       3.914       3.927       3.952
    EN6              3.456       3.480       3.492       3.554       3.617       3.629       3.652
    EN7              3.784       3.814       3.829       3.910       3.990       4.006       4.036
    EN8              3.678       3.706       3.721       3.796       3.871       3.886       3.914
    EN9              3.263       3.292       3.307       3.384       3.461       3.476       3.505
    EN5              3.794       3.821       3.835       3.908       3.981       3.995       4.022
    EN10             3.777       3.804       3.817       3.888       3.959       3.973       4.000
    EN11             3.642       3.675       3.692       3.780       3.868       3.885       3.918
    BO1              3.599       3.630       3.646       3.729       3.811       3.827       3.858
    BO2              3.520       3.550       3.566       3.647       3.728       3.743       3.774
    BO3              3.653       3.683       3.699       3.780       3.861       3.877       3.907
    BO4              3.490       3.516       3.528       3.595       3.662       3.675       3.700
    BO5              3.636       3.661       3.674       3.741       3.808       3.821       3.846
    BO6              3.649       3.674       3.686       3.752       3.817       3.829       3.854
    BO7              3.392       3.413       3.424       3.480       3.536       3.547       3.568
    BO8              3.466       3.485       3.495       3.545       3.596       3.606       3.625
    BO9              3.626       3.656       3.672       3.753       3.835       3.850       3.881
    BO10             3.355       3.388       3.405       3.492       3.580       3.597       3.630
    BO11             3.417       3.451       3.469       3.560       3.651       3.669       3.703
    BO12             3.513       3.538       3.551       3.618       3.685       3.698       3.723
    BO13             3.478       3.502       3.515       3.581       3.647       3.660       3.684
    BO14             3.629       3.661       3.677       3.762       3.847       3.864       3.896
    BO15             3.453       3.486       3.502       3.590       3.678       3.695       3.727
    BO16             3.562       3.593       3.608       3.691       3.774       3.790       3.821
    BO17             3.695       3.724       3.739       3.817       3.895       3.910       3.940
    BO18             3.407       3.439       3.455       3.540       3.626       3.642       3.674
    BO19             3.663       3.691       3.705       3.780       3.855       3.869       3.897
    BO20             3.661       3.686       3.699       3.764       3.829       3.842       3.867
    BO21             3.482       3.511       3.526       3.604       3.682       3.697       3.726
    BO22             3.536       3.564       3.578       3.652       3.726       3.740       3.768
    BO23             3.338       3.366       3.380       3.455       3.529       3.544       3.572
    BO24             3.557       3.583       3.597       3.668       3.739       3.753       3.779
    BO25             3.722       3.752       3.767       3.848       3.928       3.943       3.973
    BO26             3.612       3.644       3.660       3.745       3.829       3.845       3.877
    BO27             3.649       3.679       3.694       3.775       3.855       3.871       3.901
    BO28             3.687       3.712       3.725       3.791       3.857       3.869       3.894
    BO29             3.595       3.619       3.631       3.696       3.762       3.774       3.798
    BO30             3.721       3.749       3.764       3.840       3.917       3.932       3.960
    BO31             3.730       3.758       3.773       3.847       3.922       3.937       3.964
    BO32             3.646       3.676       3.692       3.773       3.854       3.870       3.900
    BU1              3.545       3.579       3.596       3.686       3.775       3.793       3.826
    BU2              3.644       3.677       3.694       3.783       3.872       3.889       3.923
    BU3              3.491       3.524       3.541       3.631       3.720       3.737       3.770
    BU4              3.512       3.537       3.551       3.620       3.689       3.702       3.728
    BU5              3.899       3.927       3.941       4.016       4.091       4.105       4.133
    BU6              3.710       3.741       3.756       3.837       3.917       3.933       3.963
    BU7              3.744       3.773       3.788       3.865       3.942       3.957       3.986
    BU8              3.668       3.698       3.713       3.792       3.871       3.886       3.916
    BU9              3.834       3.860       3.873       3.941       4.010       4.023       4.049
    BU10             3.827       3.855       3.870       3.945       4.020       4.034       4.063
    AB1              3.082       3.117       3.136       3.231       3.326       3.344       3.380
    AB2              2.998       3.036       3.056       3.158       3.261       3.281       3.319
    AB3              2.986       3.024       3.043       3.142       3.242       3.261       3.298
    AB4              2.997       3.026       3.041       3.117       3.193       3.208       3.237
    TEST           344.974     351.056     354.167     370.412     386.657     389.768     395.849

 Variances
    EN               1.000       1.000       1.000       1.000       1.000       1.000       1.000
    BO               1.000       1.000       1.000       1.000       1.000       1.000       1.000
    BU               1.000       1.000       1.000       1.000       1.000       1.000       1.000
    AB               1.000       1.000       1.000       1.000       1.000       1.000       1.000

 Residual Variances
    EN1              0.282       0.304       0.315       0.375       0.435       0.446       0.469
    EN2              0.259       0.275       0.283       0.325       0.368       0.376       0.392
    EN3              0.336       0.352       0.361       0.404       0.448       0.456       0.472
    EN4              0.136       0.146       0.152       0.180       0.209       0.214       0.225
    EN6              0.326       0.340       0.346       0.382       0.417       0.424       0.437
    EN7              0.205       0.223       0.233       0.283       0.334       0.343       0.362
    EN8              0.197       0.212       0.219       0.258       0.297       0.305       0.319
    EN9              0.153       0.166       0.173       0.209       0.244       0.251       0.264
    EN5              0.200       0.219       0.229       0.281       0.333       0.343       0.362
    EN10             0.219       0.236       0.245       0.292       0.338       0.347       0.365
    EN11             0.333       0.360       0.374       0.445       0.516       0.530       0.557
    BO1              0.302       0.318       0.326       0.368       0.409       0.417       0.433
    BO2              0.359       0.378       0.387       0.437       0.486       0.496       0.514
    BO3              0.360       0.379       0.388       0.439       0.489       0.499       0.518
    BO4              0.276       0.292       0.300       0.343       0.386       0.394       0.410
    BO5              0.164       0.175       0.181       0.210       0.239       0.245       0.255
    BO6              0.131       0.147       0.155       0.196       0.238       0.246       0.261
    BO7              0.233       0.242       0.247       0.272       0.297       0.302       0.312
    BO8              0.250       0.258       0.263       0.286       0.309       0.313       0.322
    BO9              0.483       0.511       0.525       0.599       0.672       0.687       0.714
    BO10             0.387       0.414       0.428       0.500       0.572       0.586       0.612
    BO11             0.356       0.377       0.388       0.446       0.503       0.514       0.535
    BO12             0.199       0.211       0.216       0.247       0.277       0.282       0.294
    BO13             0.199       0.210       0.216       0.245       0.274       0.280       0.291
    BO14             0.163       0.195       0.211       0.295       0.379       0.395       0.426
    BO15             0.328       0.355       0.369       0.442       0.515       0.529       0.556
    BO16             0.472       0.498       0.511       0.580       0.650       0.663       0.689
    BO17             0.316       0.336       0.346       0.399       0.453       0.463       0.483
    BO18             0.304       0.325       0.336       0.392       0.448       0.459       0.480
    BO19             0.263       0.284       0.294       0.349       0.404       0.415       0.435
    BO20             0.142       0.158       0.167       0.212       0.257       0.265       0.282
    BO21             0.381       0.418       0.438       0.538       0.639       0.658       0.696
    BO22             0.312       0.341       0.356       0.433       0.510       0.525       0.553
    BO23             0.281       0.304       0.316       0.380       0.443       0.455       0.479
    BO24             0.388       0.413       0.426       0.493       0.560       0.573       0.598
    BO25             0.302       0.317       0.326       0.368       0.410       0.418       0.434
    BO26             0.292       0.309       0.318       0.364       0.409       0.418       0.435
    BO27             0.395       0.416       0.427       0.484       0.540       0.551       0.572
    BO28             0.147       0.158       0.164       0.193       0.222       0.227       0.238
    BO29             0.174       0.184       0.190       0.219       0.248       0.253       0.264
    BO30             0.271       0.291       0.302       0.357       0.412       0.423       0.444
    BO31             0.233       0.252       0.263       0.316       0.369       0.379       0.399
    BO32             0.278       0.302       0.314       0.376       0.439       0.451       0.474
    BU1              0.331       0.353       0.364       0.423       0.482       0.493       0.516
    BU2              0.432       0.455       0.468       0.531       0.595       0.607       0.631
    BU3              0.290       0.315       0.328       0.395       0.463       0.476       0.501
    BU4              0.163       0.183       0.194       0.249       0.304       0.315       0.335
    BU5              0.186       0.208       0.219       0.276       0.333       0.344       0.365
    BU6              0.309       0.332       0.344       0.405       0.467       0.479       0.502
    BU7              0.196       0.215       0.225       0.276       0.327       0.337       0.356
    BU8              0.144       0.164       0.175       0.229       0.283       0.294       0.314
    BU9              0.215       0.233       0.243       0.292       0.342       0.351       0.369
    BU10             0.280       0.302       0.313       0.372       0.430       0.441       0.463
    AB1              0.550       0.577       0.591       0.663       0.736       0.750       0.777
    AB2              0.248       0.274       0.287       0.357       0.427       0.441       0.467
    AB3              0.194       0.216       0.228       0.288       0.349       0.360       0.383
    AB4              0.224       0.234       0.239       0.264       0.290       0.295       0.304
    TEST          2877.007    3125.011    3251.872    3914.370    4576.868    4703.729    4951.733
    F1               0.018       0.054       0.072       0.167       0.262       0.281       0.316
    F2               0.345       0.375       0.391       0.471       0.551       0.566       0.596
    F3               0.377       0.414       0.432       0.529       0.627       0.645       0.682
    F11              0.204       0.232       0.246       0.318       0.391       0.405       0.433
    F22              0.279       0.308       0.322       0.399       0.475       0.490       0.518
    F55              0.265       0.293       0.307       0.380       0.453       0.467       0.494
    F33              0.277       0.305       0.319       0.394       0.470       0.484       0.512
    F44              0.713       0.736       0.748       0.811       0.874       0.886       0.910
    F66              0.290       0.322       0.338       0.423       0.507       0.523       0.555
    F77              0.323       0.355       0.371       0.457       0.543       0.560       0.592
    F111             0.362       0.397       0.415       0.508       0.600       0.618       0.653
    F222             0.505       0.541       0.560       0.657       0.754       0.773       0.810
    F333             0.209       0.243       0.261       0.353       0.445       0.462       0.496


DIAGRAM INFORMATION

  Use View Diagram under the Diagram menu in the Mplus Editor to view the diagram.
  If running Mplus from the Mplus Diagrammer, the diagram opens automatically.

  Diagram output
    d:\��ðð\�о����ļ�\��ҵ\�˿�д��\0810\0810\mptext05.dgm

     Beginning Time:  10:53:47
        Ending Time:  11:35:01
       Elapsed Time:  00:41:14


MUTHEN & MUTHEN
3463 Stoner Ave.
Los Angeles, CA  90066

Tel: (310) 391-9971
Fax: (310) 391-8971
Web: www.StatModel.com
Support: Support@StatModel.com

Copyright (c) 1998-2019 Muthen & Muthen
