# Supplementary material for: The influence of enjoyment, boredom, and burnout on EFL achievement: Based on latent moderated structural equation modeling
Source: PLoS One. 2024 Sep 12;19(9):e0310281. doi: 10.1371/journal.pone.0310281 (PMC11392390; doi:10.1371/journal.pone.0310281)
Supplement: S1 File — (ZIP) [file pone.0310281.s001.zip › data/mptext1.out]

Mplus VERSION 8.3
MUTHEN & MUTHEN
08/10/2022   4:30 AM

INPUT INSTRUCTIONS

  DATA: FILE IS 0809.csv;

    VARIABLE: NAMES are  en1	en2	en3	en4	en6	en7	en8	en9	en5	en10	
    en11	bo1	bo2	bo3	bo4	bo5	bo6	bo7	bo8	bo9	bo10	
    bo11	bo12	bo13	bo14	bo15	bo16	bo17	bo18	
    bo19	bo20	bo21	bo22	bo23	bo24	bo25	bo26	
    bo27	bo28	bo29	bo30	bo31	bo32	
    bu1	bu2	bu3	bu4	bu5	bu6	bu7	bu8	bu9	bu10	AB1	AB2	AB3	AB4	test;

    USEVARIABLES= ab1-ab4;

  ANALYSIS:

  CONVERGENCE = 0.01;

  model:


  f1 by ab1-ab4;

  OUTPUT:standardized  MODINDICES;


INPUT READING TERMINATED NORMALLY


SUMMARY OF ANALYSIS

Number of groups                                                 1
Number of observations                                         563

Number of dependent variables                                    4
Number of independent variables                                  0
Number of continuous latent variables                            1

Observed dependent variables

  Continuous
   AB1         AB2         AB3         AB4

Continuous latent variables
   F1


Estimator                                                       ML
Information matrix                                        OBSERVED
Maximum number of iterations                                  1000
Convergence criterion                                    0.100D-01
Maximum number of steepest descent iterations                   20

Input data file(s)
  0809.csv

Input data format  FREE


UNIVARIATE SAMPLE STATISTICS


     UNIVARIATE HIGHER-ORDER MOMENT DESCRIPTIVE STATISTICS

         Variable/         Mean/     Skewness/   Minimum/ % with                Percentiles
        Sample Size      Variance    Kurtosis    Maximum  Min/Max      20%/60%    40%/80%    Median

     AB1                   3.229      -0.173       1.000   12.61%       2.000      3.000      3.000
             563.000       1.850      -1.252       5.000   22.91%       4.000      5.000
     AB2                   3.156      -0.241       1.000   21.14%       1.000      3.000      3.000
             563.000       2.125      -1.323       5.000   22.74%       4.000      5.000
     AB3                   3.140      -0.219       1.000   18.47%       2.000      3.000      4.000
             563.000       2.007      -1.326       5.000   19.89%       4.000      4.000
     AB4                   3.115      -0.073       1.000    6.22%       2.000      3.000      3.000
             563.000       1.186      -0.834       5.000    9.59%       4.000      4.000


THE MODEL ESTIMATION TERMINATED NORMALLY


MODEL FIT INFORMATION

Number of Free Parameters                       12

Loglikelihood

          H0 Value                       -2863.594
          H1 Value                       -2861.519

Information Criteria

          Akaike (AIC)                    5751.189
          Bayesian (BIC)                  5803.188
          Sample-Size Adjusted BIC        5765.094
            (n* = (n + 2) / 24)

Chi-Square Test of Model Fit

          Value                              4.151
          Degrees of Freedom                     2
          P-Value                           0.1255

RMSEA (Root Mean Square Error Of Approximation)

          Estimate                           0.044
          90 Percent C.I.                    0.000  0.104
          Probability RMSEA <= .05           0.471

CFI/TLI

          CFI                                0.999
          TLI                                0.997

Chi-Square Test of Model Fit for the Baseline Model

          Value                           1926.514
          Degrees of Freedom                     6
          P-Value                           0.0000

SRMR (Standardized Root Mean Square Residual)

          Value                              0.008


MODEL RESULTS

                                                    Two-Tailed
                    Estimate       S.E.  Est./S.E.    P-Value

 F1       BY
    AB1                1.000      0.000    999.000    999.000
    AB2                1.229      0.048     25.691      0.000
    AB3                1.214      0.046     26.141      0.000
    AB4                0.889      0.037     24.308      0.000

 Intercepts
    AB1                3.229      0.057     56.652      0.000
    AB2                3.156      0.061     51.458      0.000
    AB3                3.140      0.060     52.708      0.000
    AB4                3.115      0.046     67.882      0.000

 Variances
    F1                 1.164      0.103     11.258      0.000

 Residual Variances
    AB1                0.666      0.045     14.665      0.000
    AB2                0.361      0.033     11.069      0.000
    AB3                0.284      0.029      9.940      0.000
    AB4                0.267      0.021     12.967      0.000


STANDARDIZED MODEL RESULTS


STDYX Standardization

                                                    Two-Tailed
                    Estimate       S.E.  Est./S.E.    P-Value

 F1       BY
    AB1                0.798      0.017     46.721      0.000
    AB2                0.911      0.010     95.167      0.000
    AB3                0.926      0.009    107.602      0.000
    AB4                0.880      0.011     77.922      0.000

 Intercepts
    AB1                2.388      0.082     29.006      0.000
    AB2                2.169      0.077     28.189      0.000
    AB3                2.221      0.078     28.396      0.000
    AB4                2.861      0.095     30.154      0.000

 Variances
    F1                 1.000      0.000    999.000    999.000

 Residual Variances
    AB1                0.364      0.027     13.364      0.000
    AB2                0.171      0.017      9.789      0.000
    AB3                0.142      0.016      8.899      0.000
    AB4                0.225      0.020     11.311      0.000


STDY Standardization

                                                    Two-Tailed
                    Estimate       S.E.  Est./S.E.    P-Value

 F1       BY
    AB1                0.798      0.017     46.721      0.000
    AB2                0.911      0.010     95.167      0.000
    AB3                0.926      0.009    107.602      0.000
    AB4                0.880      0.011     77.922      0.000

 Intercepts
    AB1                2.388      0.082     29.006      0.000
    AB2                2.169      0.077     28.189      0.000
    AB3                2.221      0.078     28.396      0.000
    AB4                2.861      0.095     30.154      0.000

 Variances
    F1                 1.000      0.000    999.000    999.000

 Residual Variances
    AB1                0.364      0.027     13.364      0.000
    AB2                0.171      0.017      9.789      0.000
    AB3                0.142      0.016      8.899      0.000
    AB4                0.225      0.020     11.311      0.000


STD Standardization

                                                    Two-Tailed
                    Estimate       S.E.  Est./S.E.    P-Value

 F1       BY
    AB1                1.079      0.048     22.515      0.000
    AB2                1.325      0.048     27.849      0.000
    AB3                1.310      0.046     28.679      0.000
    AB4                0.959      0.036     26.358      0.000

 Intercepts
    AB1                3.229      0.057     56.652      0.000
    AB2                3.156      0.061     51.458      0.000
    AB3                3.140      0.060     52.708      0.000
    AB4                3.115      0.046     67.882      0.000

 Variances
    F1                 1.000      0.000    999.000    999.000

 Residual Variances
    AB1                0.666      0.045     14.665      0.000
    AB2                0.361      0.033     11.069      0.000
    AB3                0.284      0.029      9.940      0.000
    AB4                0.267      0.021     12.967      0.000


R-SQUARE

    Observed                                        Two-Tailed
    Variable        Estimate       S.E.  Est./S.E.    P-Value

    AB1                0.636      0.027     23.361      0.000
    AB2                0.829      0.017     47.583      0.000
    AB3                0.858      0.016     53.801      0.000
    AB4                0.775      0.020     38.961      0.000


QUALITY OF NUMERICAL RESULTS

     Condition Number for the Information Matrix              0.146E-01
       (ratio of smallest to largest eigenvalue)


MODEL MODIFICATION INDICES

NOTE:  Modification indices for direct effects of observed dependent variables
regressed on covariates may not be included.  To include these, request
MODINDICES (ALL).

Minimum M.I. value for printing the modification index    10.000

                                   M.I.     E.P.C.  Std E.P.C.  StdYX E.P.C.

BY Statements

F1       BY AB1                  999.000     0.000      0.000        0.000

ON/BY Statements

F1       ON F1       /
F1       BY F1                   999.000     0.000      0.000        0.000


DIAGRAM INFORMATION

  Use View Diagram under the Diagram menu in the Mplus Editor to view the diagram.
  If running Mplus from the Mplus Diagrammer, the diagram opens automatically.

  Diagram output
    c:\users\admin\onedrive\����\cfa lms\mptext1.dgm

     Beginning Time:  04:30:16
        Ending Time:  04:30:16
       Elapsed Time:  00:00:00


MUTHEN & MUTHEN
3463 Stoner Ave.
Los Angeles, CA  90066

Tel: (310) 391-9971
Fax: (310) 391-8971
Web: www.StatModel.com
Support: Support@StatModel.com

Copyright (c) 1998-2019 Muthen & Muthen
