# Supplementary material for: The influence of enjoyment, boredom, and burnout on EFL achievement: Based on latent moderated structural equation modeling
Source: PLoS One. 2024 Sep 12;19(9):e0310281. doi: 10.1371/journal.pone.0310281 (PMC11392390; doi:10.1371/journal.pone.0310281)
Supplement: S1 File — (ZIP) [file pone.0310281.s001.zip › data/mptext2.out]

Mplus VERSION 8.3
MUTHEN & MUTHEN
08/10/2022   4:33 AM

INPUT INSTRUCTIONS

  DATA: FILE IS 0809.csv;
    VARIABLE: NAMES are  en1	en2	en3	en4	en6	en7	en8	en9	en5	en10	
    en11	bo1	bo2	bo3	bo4	bo5	bo6	bo7	bo8	bo9	bo10	
    bo11	bo12	bo13	bo14	bo15	bo16	bo17	bo18	
    bo19	bo20	bo21	bo22	bo23	bo24	bo25	bo26	
    bo27	bo28	bo29	bo30	bo31	bo32	
    bu1	bu2	bu3	bu4	bu5	bu6	bu7	bu8	bu9	bu10	AB1	AB2	AB3	AB4	test;


    USEVARIABLES=  en1	en2	en3	en4	en6	en7	en8	en9	en5	en10	
    en11;

  ANALYSIS:

  CONVERGENCE = 0.01;

  model:


  f1 by en1-en4 en6;
  f2 by en7-en9;
  f3 by en5 en10 en11;

  f1 with f2 f3;
  f2 with f3;


  OUTPUT:standardized  MODINDICES;


INPUT READING TERMINATED NORMALLY


SUMMARY OF ANALYSIS

Number of groups                                                 1
Number of observations                                         563

Number of dependent variables                                   11
Number of independent variables                                  0
Number of continuous latent variables                            3

Observed dependent variables

  Continuous
   EN1         EN2         EN3         EN4         EN6         EN7
   EN8         EN9         EN5         EN10        EN11

Continuous latent variables
   F1          F2          F3


Estimator                                                       ML
Information matrix                                        OBSERVED
Maximum number of iterations                                  1000
Convergence criterion                                    0.100D-01
Maximum number of steepest descent iterations                   20

Input data file(s)
  0809.csv

Input data format  FREE


UNIVARIATE SAMPLE STATISTICS


     UNIVARIATE HIGHER-ORDER MOMENT DESCRIPTIVE STATISTICS

         Variable/         Mean/     Skewness/   Minimum/ % with                Percentiles
        Sample Size      Variance    Kurtosis    Maximum  Min/Max      20%/60%    40%/80%    Median

     EN1                   3.909      -1.189       1.000    9.77%       3.000      4.000      4.000
             563.000       1.475       0.615       5.000   38.72%       4.000      5.000
     EN2                   3.801      -0.993       1.000    9.59%       3.000      4.000      4.000
             563.000       1.555       0.026       5.000   34.99%       4.000      5.000
     EN3                   3.815      -0.827       1.000    4.44%       3.000      4.000      4.000
             563.000       1.252      -0.074       5.000   31.62%       4.000      5.000
     EN4                   3.845      -0.704       1.000    0.89%       3.000      4.000      4.000
             563.000       0.969      -0.240       5.000   26.64%       4.000      5.000
     EN6                   3.554      -0.361       1.000    1.78%       3.000      3.000      4.000
             563.000       0.823      -0.086       5.000   13.68%       4.000      4.000
     EN7                   3.909      -0.841       1.000    2.84%       3.000      4.000      4.000
             563.000       1.358      -0.441       5.000   39.79%       4.000      5.000
     EN8                   3.796      -0.563       1.000    0.89%       3.000      4.000      4.000
             563.000       1.193      -0.832       5.000   31.26%       4.000      5.000
     EN9                   3.384      -0.901       1.000   11.90%       3.000      3.000      4.000
             563.000       1.252       0.040       5.000    9.41%       4.000      4.000
     EN5                   3.908      -0.712       1.000    1.24%       3.000      4.000      4.000
             563.000       1.107      -0.438       5.000   34.99%       4.000      5.000
     EN10                  3.888      -0.739       1.000    1.42%       3.000      4.000      4.000
             563.000       1.055      -0.251       5.000   31.79%       4.000      5.000
     EN11                  3.780      -0.903       1.000   10.48%       3.000      4.000      4.000
             563.000       1.618      -0.131       5.000   37.48%       4.000      5.000


THE MODEL ESTIMATION TERMINATED NORMALLY


MODEL FIT INFORMATION

Number of Free Parameters                       36

Loglikelihood

          H0 Value                       -6946.985
          H1 Value                       -6887.089

Information Criteria

          Akaike (AIC)                   13965.971
          Bayesian (BIC)                 14121.969
          Sample-Size Adjusted BIC       14007.687
            (n* = (n + 2) / 24)

Chi-Square Test of Model Fit

          Value                            119.793
          Degrees of Freedom                    41
          P-Value                           0.0000

RMSEA (Root Mean Square Error Of Approximation)

          Estimate                           0.058
          90 Percent C.I.                    0.046  0.071
          Probability RMSEA <= .05           0.120

CFI/TLI

          CFI                                0.984
          TLI                                0.979

Chi-Square Test of Model Fit for the Baseline Model

          Value                           5023.254
          Degrees of Freedom                    55
          P-Value                           0.0000

SRMR (Standardized Root Mean Square Residual)

          Value                              0.025


MODEL RESULTS

                                                    Two-Tailed
                    Estimate       S.E.  Est./S.E.    P-Value

 F1       BY
    EN1                1.000      0.000    999.000    999.000
    EN2                1.060      0.037     28.947      0.000
    EN3                0.882      0.035     24.910      0.000
    EN4                0.851      0.029     29.342      0.000
    EN6                0.636      0.031     20.507      0.000

 F2       BY
    EN7                1.000      0.000    999.000    999.000
    EN8                0.933      0.031     30.145      0.000
    EN9                0.983      0.031     31.326      0.000

 F3       BY
    EN5                1.000      0.000    999.000    999.000
    EN10               0.962      0.039     24.582      0.000
    EN11               1.188      0.049     24.267      0.000

 F1       WITH
    F2                 0.720      0.061     11.715      0.000
    F3                 0.594      0.054     11.096      0.000

 F2       WITH
    F3                 0.441      0.049      8.995      0.000

 Intercepts
    EN1                3.909      0.051     76.655      0.000
    EN2                3.801      0.052     72.547      0.000
    EN3                3.815      0.047     81.058      0.000
    EN4                3.846      0.041     92.912      0.000
    EN6                3.554      0.038     93.117      0.000
    EN7                3.909      0.049     79.523      0.000
    EN8                3.796      0.046     82.416      0.000
    EN9                3.384      0.047     71.740      0.000
    EN5                3.908      0.044     88.361      0.000
    EN10               3.888      0.043     90.010      0.000
    EN11               3.780      0.053     70.736      0.000

 Variances
    F1                 1.085      0.085     12.722      0.000
    F2                 1.078      0.082     13.221      0.000
    F3                 0.821      0.066     12.418      0.000

 Residual Variances
    EN1                0.379      0.028     13.433      0.000
    EN2                0.326      0.026     12.490      0.000
    EN3                0.403      0.028     14.333      0.000
    EN4                0.179      0.015     11.750      0.000
    EN6                0.382      0.025     15.434      0.000
    EN7                0.282      0.024     11.521      0.000
    EN8                0.256      0.022     11.596      0.000
    EN9                0.210      0.022      9.744      0.000
    EN5                0.280      0.026     10.700      0.000
    EN10               0.291      0.025     11.408      0.000
    EN11               0.448      0.039     11.357      0.000


STANDARDIZED MODEL RESULTS


STDYX Standardization

                                                    Two-Tailed
                    Estimate       S.E.  Est./S.E.    P-Value

 F1       BY
    EN1                0.861      0.013     67.413      0.000
    EN2                0.888      0.011     81.506      0.000
    EN3                0.823      0.015     53.706      0.000
    EN4                0.902      0.010     90.394      0.000
    EN6                0.731      0.021     34.604      0.000

 F2       BY
    EN7                0.890      0.011     77.850      0.000
    EN8                0.886      0.012     75.377      0.000
    EN9                0.912      0.010     87.412      0.000

 F3       BY
    EN5                0.864      0.015     57.466      0.000
    EN10               0.850      0.016     54.418      0.000
    EN11               0.849      0.016     53.667      0.000

 F1       WITH
    F2                 0.665      0.027     24.814      0.000
    F3                 0.630      0.030     21.260      0.000

 F2       WITH
    F3                 0.469      0.037     12.551      0.000

 Intercepts
    EN1                3.231      0.104     30.947      0.000
    EN2                3.057      0.100     30.591      0.000
    EN3                3.416      0.110     31.113      0.000
    EN4                3.916      0.123     31.707      0.000
    EN6                3.924      0.124     31.658      0.000
    EN7                3.352      0.109     30.832      0.000
    EN8                3.473      0.112     31.056      0.000
    EN9                3.023      0.100     30.382      0.000
    EN5                3.724      0.118     31.552      0.000
    EN10               3.793      0.120     31.564      0.000
    EN11               2.981      0.098     30.441      0.000

 Variances
    F1                 1.000      0.000    999.000    999.000
    F2                 1.000      0.000    999.000    999.000
    F3                 1.000      0.000    999.000    999.000

 Residual Variances
    EN1                0.259      0.022     11.783      0.000
    EN2                0.211      0.019     10.891      0.000
    EN3                0.323      0.025     12.825      0.000
    EN4                0.186      0.018     10.300      0.000
    EN6                0.465      0.031     15.058      0.000
    EN7                0.207      0.020     10.187      0.000
    EN8                0.214      0.021     10.274      0.000
    EN9                0.168      0.019      8.800      0.000
    EN5                0.254      0.026      9.801      0.000
    EN10               0.277      0.027     10.414      0.000
    EN11               0.279      0.027     10.367      0.000


STDY Standardization

                                                    Two-Tailed
                    Estimate       S.E.  Est./S.E.    P-Value

 F1       BY
    EN1                0.861      0.013     67.413      0.000
    EN2                0.888      0.011     81.506      0.000
    EN3                0.823      0.015     53.706      0.000
    EN4                0.902      0.010     90.394      0.000
    EN6                0.731      0.021     34.604      0.000

 F2       BY
    EN7                0.890      0.011     77.850      0.000
    EN8                0.886      0.012     75.377      0.000
    EN9                0.912      0.010     87.412      0.000

 F3       BY
    EN5                0.864      0.015     57.466      0.000
    EN10               0.850      0.016     54.418      0.000
    EN11               0.849      0.016     53.667      0.000

 F1       WITH
    F2                 0.665      0.027     24.814      0.000
    F3                 0.630      0.030     21.260      0.000

 F2       WITH
    F3                 0.469      0.037     12.551      0.000

 Intercepts
    EN1                3.231      0.104     30.947      0.000
    EN2                3.057      0.100     30.591      0.000
    EN3                3.416      0.110     31.113      0.000
    EN4                3.916      0.123     31.707      0.000
    EN6                3.924      0.124     31.658      0.000
    EN7                3.352      0.109     30.832      0.000
    EN8                3.473      0.112     31.056      0.000
    EN9                3.023      0.100     30.382      0.000
    EN5                3.724      0.118     31.552      0.000
    EN10               3.793      0.120     31.564      0.000
    EN11               2.981      0.098     30.441      0.000

 Variances
    F1                 1.000      0.000    999.000    999.000
    F2                 1.000      0.000    999.000    999.000
    F3                 1.000      0.000    999.000    999.000

 Residual Variances
    EN1                0.259      0.022     11.783      0.000
    EN2                0.211      0.019     10.891      0.000
    EN3                0.323      0.025     12.825      0.000
    EN4                0.186      0.018     10.300      0.000
    EN6                0.465      0.031     15.058      0.000
    EN7                0.207      0.020     10.187      0.000
    EN8                0.214      0.021     10.274      0.000
    EN9                0.168      0.019      8.800      0.000
    EN5                0.254      0.026      9.801      0.000
    EN10               0.277      0.027     10.414      0.000
    EN11               0.279      0.027     10.367      0.000


STD Standardization

                                                    Two-Tailed
                    Estimate       S.E.  Est./S.E.    P-Value

 F1       BY
    EN1                1.042      0.041     25.444      0.000
    EN2                1.104      0.041     26.736      0.000
    EN3                0.919      0.039     23.617      0.000
    EN4                0.886      0.032     27.461      0.000
    EN6                0.662      0.033     19.873      0.000

 F2       BY
    EN7                1.038      0.039     26.442      0.000
    EN8                0.969      0.037     26.290      0.000
    EN9                1.021      0.037     27.535      0.000

 F3       BY
    EN5                0.906      0.036     24.837      0.000
    EN10               0.872      0.036     24.239      0.000
    EN11               1.077      0.045     24.139      0.000

 F1       WITH
    F2                 0.665      0.027     24.814      0.000
    F3                 0.630      0.030     21.260      0.000

 F2       WITH
    F3                 0.469      0.037     12.551      0.000

 Intercepts
    EN1                3.909      0.051     76.655      0.000
    EN2                3.801      0.052     72.547      0.000
    EN3                3.815      0.047     81.058      0.000
    EN4                3.846      0.041     92.912      0.000
    EN6                3.554      0.038     93.117      0.000
    EN7                3.909      0.049     79.523      0.000
    EN8                3.796      0.046     82.416      0.000
    EN9                3.384      0.047     71.740      0.000
    EN5                3.908      0.044     88.361      0.000
    EN10               3.888      0.043     90.010      0.000
    EN11               3.780      0.053     70.736      0.000

 Variances
    F1                 1.000      0.000    999.000    999.000
    F2                 1.000      0.000    999.000    999.000
    F3                 1.000      0.000    999.000    999.000

 Residual Variances
    EN1                0.379      0.028     13.433      0.000
    EN2                0.326      0.026     12.490      0.000
    EN3                0.403      0.028     14.333      0.000
    EN4                0.179      0.015     11.750      0.000
    EN6                0.382      0.025     15.434      0.000
    EN7                0.282      0.024     11.521      0.000
    EN8                0.256      0.022     11.596      0.000
    EN9                0.210      0.022      9.744      0.000
    EN5                0.280      0.026     10.700      0.000
    EN10               0.291      0.025     11.408      0.000
    EN11               0.448      0.039     11.357      0.000


R-SQUARE

    Observed                                        Two-Tailed
    Variable        Estimate       S.E.  Est./S.E.    P-Value

    EN1                0.741      0.022     33.707      0.000
    EN2                0.789      0.019     40.753      0.000
    EN3                0.677      0.025     26.853      0.000
    EN4                0.814      0.018     45.197      0.000
    EN6                0.535      0.031     17.302      0.000
    EN7                0.793      0.020     38.925      0.000
    EN8                0.786      0.021     37.688      0.000
    EN9                0.832      0.019     43.706      0.000
    EN5                0.746      0.026     28.733      0.000
    EN10               0.723      0.027     27.209      0.000
    EN11               0.721      0.027     26.834      0.000


QUALITY OF NUMERICAL RESULTS

     Condition Number for the Information Matrix              0.646E-02
       (ratio of smallest to largest eigenvalue)


MODEL MODIFICATION INDICES

NOTE:  Modification indices for direct effects of observed dependent variables
regressed on covariates may not be included.  To include these, request
MODINDICES (ALL).

Minimum M.I. value for printing the modification index    10.000

                                   M.I.     E.P.C.  Std E.P.C.  StdYX E.P.C.

BY Statements

F1       BY EN1                  999.000     0.000      0.000        0.000
F2       BY EN7                  999.000     0.000      0.000        0.000
F3       BY EN5                  999.000     0.000      0.000        0.000

ON/BY Statements

F1       ON F1       /
F1       BY F1                   999.000     0.000      0.000        0.000
F1       ON F2       /
F2       BY F1                   999.000     0.000      0.000        0.000
F1       ON F3       /
F3       BY F1                   999.000     0.000      0.000        0.000
F2       ON F1       /
F1       BY F2                   999.000     0.000      0.000        0.000
F2       ON F2       /
F2       BY F2                   999.000     0.000      0.000        0.000
F2       ON F3       /
F3       BY F2                   999.000     0.000      0.000        0.000
F3       ON F1       /
F1       BY F3                   999.000     0.000      0.000        0.000
F3       ON F2       /
F2       BY F3                   999.000     0.000      0.000        0.000
F3       ON F3       /
F3       BY F3                   999.000     0.000      0.000        0.000

WITH Statements

EN3      WITH EN2                 12.284    -0.073     -0.073       -0.203
EN6      WITH EN1                 12.968    -0.069     -0.069       -0.181
EN6      WITH EN3                 24.335     0.093      0.093        0.238
EN11     WITH EN3                 17.363    -0.093     -0.093       -0.220


DIAGRAM INFORMATION

  Use View Diagram under the Diagram menu in the Mplus Editor to view the diagram.
  If running Mplus from the Mplus Diagrammer, the diagram opens automatically.

  Diagram output
    c:\users\admin\onedrive\����\cfa lms\mptext2.dgm

     Beginning Time:  04:33:20
        Ending Time:  04:33:20
       Elapsed Time:  00:00:00


MUTHEN & MUTHEN
3463 Stoner Ave.
Los Angeles, CA  90066

Tel: (310) 391-9971
Fax: (310) 391-8971
Web: www.StatModel.com
Support: Support@StatModel.com

Copyright (c) 1998-2019 Muthen & Muthen
