# Supplementary material for: The influence of enjoyment, boredom, and burnout on EFL achievement: Based on latent moderated structural equation modeling
Source: PLoS One. 2024 Sep 12;19(9):e0310281. doi: 10.1371/journal.pone.0310281 (PMC11392390; doi:10.1371/journal.pone.0310281)
Supplement: S1 File — (ZIP) [file pone.0310281.s001.zip › data/mptext3.out]

Mplus VERSION 8.3
MUTHEN & MUTHEN
08/10/2022   4:38 AM

INPUT INSTRUCTIONS

  DATA: FILE IS 0809.csv;
    VARIABLE: NAMES are  en1	en2	en3	en4	en6	en7	en8	en9	en5	en10	
    en11	bo1	bo2	bo3	bo4	bo5	bo6	bo7	bo8	bo9	bo10	
    bo11	bo12	bo13	bo14	bo15	bo16	bo17	bo18	
    bo19	bo20	bo21	bo22	bo23	bo24	bo25	bo26	
    bo27	bo28	bo29	bo30	bo31	bo32	
    bu1	bu2	bu3	bu4	bu5	bu6	bu7	bu8	bu9	bu10	AB1	AB2	AB3	AB4	test;


    USEVARIABLES=  	bo1	bo2	bo3	bo4	bo5	bo6	bo7	bo8	bo9	bo10	
    bo11	bo12	bo13	bo14	bo15	bo16	bo17	bo18	
    bo19	bo20	bo21	bo22	bo23	bo24	bo25	bo26	
    bo27	bo28	bo29	bo30	bo31	bo32;

  ANALYSIS:

  CONVERGENCE = 0.01;

  model:


  f1 by 	bo1	bo2	bo3	bo4	bo5	bo6	bo7	bo8;
  f2 by bo9	bo10 bo11	bo12	bo13;
  f5 by 	bo14	bo15	bo16;
  f3 by bo17	bo18	bo19	bo20;
  f4 by bo21	bo22	bo23	bo24;
  f6 by bo25	bo26	bo27	bo28	bo29;
  f7 by 	bo30	bo31	bo32;

  f1 with f2-f7;
  f2 with f3-f7;
  f3 with f4-f7;
  f4 with f5-f7;
  f5 with f6 f7;
  f6 with f7;


  OUTPUT:standardized  MODINDICES;


INPUT READING TERMINATED NORMALLY


SUMMARY OF ANALYSIS

Number of groups                                                 1
Number of observations                                         563

Number of dependent variables                                   32
Number of independent variables                                  0
Number of continuous latent variables                            7

Observed dependent variables

  Continuous
   BO1         BO2         BO3         BO4         BO5         BO6
   BO7         BO8         BO9         BO10        BO11        BO12
   BO13        BO14        BO15        BO16        BO17        BO18
   BO19        BO20        BO21        BO22        BO23        BO24
   BO25        BO26        BO27        BO28        BO29        BO30
   BO31        BO32

Continuous latent variables
   F1          F2          F5          F3          F4          F6
   F7


Estimator                                                       ML
Information matrix                                        OBSERVED
Maximum number of iterations                                  1000
Convergence criterion                                    0.100D-01
Maximum number of steepest descent iterations                   20

Input data file(s)
  0809.csv

Input data format  FREE


UNIVARIATE SAMPLE STATISTICS


     UNIVARIATE HIGHER-ORDER MOMENT DESCRIPTIVE STATISTICS

         Variable/         Mean/     Skewness/   Minimum/ % with                Percentiles
        Sample Size      Variance    Kurtosis    Maximum  Min/Max      20%/60%    40%/80%    Median

     BO1                   3.728      -0.738       1.000    7.46%       3.000      4.000      4.000
             563.000       1.409      -0.198       5.000   32.50%       4.000      5.000
     BO2                   3.647      -0.439       1.000    3.91%       3.000      3.000      4.000
             563.000       1.362      -0.807       5.000   30.02%       4.000      5.000
     BO3                   3.780      -0.913       1.000    7.99%       3.000      4.000      4.000
             563.000       1.376       0.163       5.000   31.97%       4.000      5.000
     BO4                   3.595      -0.211       1.000    0.71%       3.000      3.000      4.000
             563.000       0.930      -0.715       5.000   18.83%       4.000      4.000
     BO5                   3.741      -0.483       1.000    1.07%       3.000      4.000      4.000
             563.000       0.931      -0.396       5.000   22.74%       4.000      5.000
     BO6                   3.751      -0.521       1.000    0.89%       3.000      4.000      4.000
             563.000       0.887      -0.300       5.000   21.49%       4.000      5.000
     BO7                   3.480      -0.256       1.000    0.53%       3.000      3.000      4.000
             563.000       0.655      -0.222       5.000    7.82%       4.000      4.000
     BO8                   3.545      -0.171       2.000    7.28%       3.000      3.000      4.000
             563.000       0.536      -0.256       5.000    7.10%       4.000      4.000
     BO9                   3.753      -0.823       1.000    7.10%       3.000      4.000      4.000
             563.000       1.369      -0.050       5.000   31.26%       4.000      5.000
     BO10                  3.492      -0.592       1.000   10.66%       2.000      3.000      4.000
             563.000       1.593      -0.659       5.000   23.80%       4.000      5.000
     BO11                  3.560      -0.603       1.000   10.48%       2.000      3.000      4.000
             563.000       1.717      -0.782       5.000   29.48%       4.000      5.000
     BO12                  3.618      -0.378       1.000    0.71%       3.000      4.000      4.000
             563.000       0.929      -0.627       5.000   17.41%       4.000      4.000
     BO13                  3.581      -0.333       1.000    0.71%       3.000      3.000      4.000
             563.000       0.897      -0.610       5.000   15.63%       4.000      4.000
     BO14                  3.762      -0.912       1.000    8.70%       3.000      4.000      4.000
             563.000       1.506      -0.089       5.000   32.68%       4.000      5.000
     BO15                  3.590      -0.574       1.000    9.59%       3.000      3.000      4.000
             563.000       1.592      -0.602       5.000   30.91%       4.000      5.000
     BO16                  3.691      -0.763       1.000    7.82%       3.000      4.000      4.000
             563.000       1.418      -0.204       5.000   29.31%       4.000      5.000
     BO17                  3.817      -0.917       1.000    6.04%       3.000      4.000      4.000
             563.000       1.265       0.239       5.000   31.44%       4.000      5.000
     BO18                  3.540      -0.688       1.000   11.01%       3.000      3.000      4.000
             563.000       1.517      -0.362       5.000   24.16%       4.000      5.000
     BO19                  3.780      -0.639       1.000    2.66%       3.000      4.000      4.000
             563.000       1.159      -0.387       5.000   29.48%       4.000      5.000
     BO20                  3.764      -0.516       1.000    0.36%       3.000      4.000      4.000
             563.000       0.891      -0.474       5.000   21.85%       4.000      5.000
     BO21                  3.604      -0.304       1.000    1.07%       2.000      3.000      4.000
             563.000       1.269      -1.143       5.000   25.75%       4.000      5.000
     BO22                  3.652      -0.144       2.000   17.58%       3.000      3.000      4.000
             563.000       1.136      -1.231       5.000   27.89%       4.000      5.000
     BO23                  3.455       0.006       2.000   25.04%       2.000      3.000      4.000
             563.000       1.157      -1.266       5.000   20.43%       4.000      5.000
     BO24                  3.668      -0.303       1.000    1.95%       3.000      3.000      4.000
             563.000       1.050      -0.602       5.000   25.40%       4.000      5.000
     BO25                  3.847      -1.039       1.000    7.46%       3.000      4.000      4.000
             563.000       1.327       0.453       5.000   33.21%       4.000      5.000
     BO26                  3.744      -0.794       1.000    7.64%       3.000      4.000      4.000
             563.000       1.483      -0.276       5.000   33.39%       4.000      5.000
     BO27                  3.774      -0.811       1.000    5.68%       3.000      4.000      4.000
             563.000       1.340      -0.154       5.000   31.44%       4.000      5.000
     BO28                  3.790      -0.594       1.000    0.53%       3.000      4.000      4.000
             563.000       0.901      -0.345       5.000   22.74%       4.000      5.000
     BO29                  3.696      -0.650       1.000    1.78%       3.000      4.000      4.000
             563.000       0.876       0.082       5.000   17.41%       4.000      4.000
     BO30                  3.840      -0.817       1.000    4.09%       3.000      4.000      4.000
             563.000       1.211      -0.025       5.000   32.68%       4.000      5.000
     BO31                  3.847      -0.846       1.000    3.73%       3.000      4.000      4.000
             563.000       1.160       0.084       5.000   31.26%       4.000      5.000
     BO32                  3.773      -0.875       1.000    7.64%       3.000      4.000      4.000
             563.000       1.369       0.090       5.000   31.97%       4.000      5.000


THE MODEL ESTIMATION TERMINATED NORMALLY


MODEL FIT INFORMATION

Number of Free Parameters                      117

Loglikelihood

          H0 Value                      -20059.745
          H1 Value                      -19459.732

Information Criteria

          Akaike (AIC)                   40353.491
          Bayesian (BIC)                 40860.484
          Sample-Size Adjusted BIC       40489.067
            (n* = (n + 2) / 24)

Chi-Square Test of Model Fit

          Value                           1200.027
          Degrees of Freedom                   443
          P-Value                           0.0000

RMSEA (Root Mean Square Error Of Approximation)

          Estimate                           0.055
          90 Percent C.I.                    0.051  0.059
          Probability RMSEA <= .05           0.013

CFI/TLI

          CFI                                0.947
          TLI                                0.941

Chi-Square Test of Model Fit for the Baseline Model

          Value                          14826.256
          Degrees of Freedom                   496
          P-Value                           0.0000

SRMR (Standardized Root Mean Square Residual)

          Value                              0.036


MODEL RESULTS

                                                    Two-Tailed
                    Estimate       S.E.  Est./S.E.    P-Value

 F1       BY
    BO1                1.000      0.000    999.000    999.000
    BO2                0.945      0.038     25.035      0.000
    BO3                0.952      0.038     25.179      0.000
    BO4                0.757      0.032     23.728      0.000
    BO5                0.837      0.030     28.192      0.000
    BO6                0.819      0.029     28.359      0.000
    BO7                0.610      0.028     22.075      0.000
    BO8                0.494      0.026     18.718      0.000

 F2       BY
    BO9                1.000      0.000    999.000    999.000
    BO10               1.186      0.058     20.537      0.000
    BO11               1.276      0.060     21.411      0.000
    BO12               0.934      0.044     21.229      0.000
    BO13               0.910      0.043     21.325      0.000

 F5       BY
    BO14               1.000      0.000    999.000    999.000
    BO15               0.982      0.039     25.248      0.000
    BO16               0.836      0.037     22.362      0.000

 F3       BY
    BO17               1.000      0.000    999.000    999.000
    BO18               1.148      0.046     24.753      0.000
    BO19               0.965      0.041     23.276      0.000
    BO20               0.883      0.035     24.928      0.000

 F4       BY
    BO21               1.000      0.000    999.000    999.000
    BO22               0.989      0.054     18.176      0.000
    BO23               1.035      0.056     18.432      0.000
    BO24               0.877      0.053     16.398      0.000

 F6       BY
    BO25               1.000      0.000    999.000    999.000
    BO26               1.082      0.041     26.638      0.000
    BO27               0.951      0.041     23.305      0.000
    BO28               0.863      0.031     27.582      0.000
    BO29               0.831      0.031     26.661      0.000

 F7       BY
    BO30               1.000      0.000    999.000    999.000
    BO31               0.987      0.041     23.813      0.000
    BO32               1.068      0.047     22.874      0.000

 F1       WITH
    F2                 0.554      0.052     10.574      0.000
    F5                 0.700      0.063     11.191      0.000
    F3                 0.600      0.055     10.993      0.000
    F4                 0.396      0.047      8.429      0.000
    F6                 0.596      0.055     10.788      0.000
    F7                 0.549      0.053     10.358      0.000

 F2       WITH
    F3                 0.502      0.049     10.293      0.000
    F4                 0.227      0.039      5.891      0.000
    F6                 0.600      0.053     11.221      0.000
    F7                 0.434      0.047      9.312      0.000

 F3       WITH
    F4                 0.307      0.042      7.270      0.000
    F6                 0.497      0.050      9.922      0.000
    F7                 0.522      0.050     10.391      0.000
    F5                 0.685      0.060     11.406      0.000

 F4       WITH
    F5                 0.299      0.048      6.174      0.000
    F6                 0.229      0.042      5.495      0.000
    F7                 0.190      0.040      4.754      0.000

 F5       WITH
    F6                 0.636      0.060     10.651      0.000
    F7                 0.617      0.059     10.520      0.000
    F2                 0.613      0.057     10.721      0.000

 F6       WITH
    F7                 0.500      0.050      9.920      0.000

 Intercepts
    BO1                3.728      0.050     74.521      0.000
    BO2                3.647      0.049     74.146      0.000
    BO3                3.780      0.049     76.456      0.000
    BO4                3.595      0.041     88.447      0.000
    BO5                3.741      0.041     91.988      0.000
    BO6                3.751      0.040     94.532      0.000
    BO7                3.480      0.034    102.049      0.000
    BO8                3.545      0.031    114.934      0.000
    BO9                3.753      0.049     76.136      0.000
    BO10               3.492      0.053     65.693      0.000
    BO11               3.560      0.055     64.494      0.000
    BO12               3.618      0.041     89.138      0.000
    BO13               3.581      0.040     89.761      0.000
    BO14               3.762      0.052     72.717      0.000
    BO15               3.590      0.053     67.507      0.000
    BO16               3.691      0.050     73.558      0.000
    BO17               3.817      0.047     80.526      0.000
    BO18               3.540      0.052     68.202      0.000
    BO19               3.780      0.045     83.291      0.000
    BO20               3.764      0.040     94.611      0.000
    BO21               3.604      0.047     75.895      0.000
    BO22               3.652      0.045     81.287      0.000
    BO23               3.455      0.045     76.197      0.000
    BO24               3.668      0.043     84.953      0.000
    BO25               3.847      0.049     79.267      0.000
    BO26               3.744      0.051     72.951      0.000
    BO27               3.774      0.049     77.377      0.000
    BO28               3.790      0.040     94.760      0.000
    BO29               3.696      0.039     93.727      0.000
    BO30               3.840      0.046     82.805      0.000
    BO31               3.847      0.045     84.766      0.000
    BO32               3.773      0.049     76.496      0.000

 Variances
    F1                 1.032      0.082     12.570      0.000
    F2                 0.779      0.075     10.343      0.000
    F5                 1.201      0.092     12.987      0.000
    F3                 0.865      0.074     11.752      0.000
    F4                 0.725      0.073      9.923      0.000
    F6                 0.953      0.077     12.322      0.000
    F7                 0.863      0.073     11.871      0.000

 Residual Variances
    BO1                0.377      0.026     14.314      0.000
    BO2                0.440      0.030     14.915      0.000
    BO3                0.441      0.030     14.879      0.000
    BO4                0.339      0.022     15.207      0.000
    BO5                0.208      0.015     13.619      0.000
    BO6                0.194      0.014     13.541      0.000
    BO7                0.271      0.017     15.503      0.000
    BO8                0.284      0.018     15.976      0.000
    BO9                0.589      0.039     14.999      0.000
    BO10               0.495      0.036     13.737      0.000
    BO11               0.446      0.035     12.921      0.000
    BO12               0.247      0.019     13.081      0.000
    BO13               0.251      0.019     13.246      0.000
    BO14               0.306      0.034      9.007      0.000
    BO15               0.433      0.039     11.200      0.000
    BO16               0.579      0.041     14.056      0.000
    BO17               0.400      0.029     13.579      0.000
    BO18               0.378      0.031     12.178      0.000
    BO19               0.354      0.026     13.389      0.000
    BO20               0.217      0.018     12.048      0.000
    BO21               0.545      0.041     13.132      0.000
    BO22               0.427      0.035     12.169      0.000
    BO23               0.381      0.034     11.145      0.000
    BO24               0.492      0.036     13.701      0.000
    BO25               0.373      0.027     13.889      0.000
    BO26               0.367      0.027     13.363      0.000
    BO27               0.478      0.032     14.744      0.000
    BO28               0.191      0.015     12.525      0.000
    BO29               0.217      0.016     13.328      0.000
    BO30               0.348      0.031     11.349      0.000
    BO31               0.318      0.028     11.312      0.000
    BO32               0.384      0.034     11.172      0.000


STANDARDIZED MODEL RESULTS


STDYX Standardization

                                                    Two-Tailed
                    Estimate       S.E.  Est./S.E.    P-Value

 F1       BY
    BO1                0.856      0.013     67.648      0.000
    BO2                0.823      0.015     55.232      0.000
    BO3                0.824      0.015     55.772      0.000
    BO4                0.797      0.017     47.940      0.000
    BO5                0.881      0.011     80.873      0.000
    BO6                0.884      0.011     82.782      0.000
    BO7                0.766      0.019     40.986      0.000
    BO8                0.685      0.024     29.062      0.000

 F2       BY
    BO9                0.755      0.020     37.765      0.000
    BO10               0.830      0.015     54.301      0.000
    BO11               0.860      0.013     64.819      0.000
    BO12               0.856      0.013     63.488      0.000
    BO13               0.849      0.014     60.393      0.000

 F5       BY
    BO14               0.893      0.014     65.371      0.000
    BO15               0.853      0.016     54.686      0.000
    BO16               0.769      0.020     38.353      0.000

 F3       BY
    BO17               0.827      0.016     52.686      0.000
    BO18               0.867      0.013     65.295      0.000
    BO19               0.834      0.015     54.572      0.000
    BO20               0.870      0.013     66.471      0.000

 F4       BY
    BO21               0.756      0.023     33.532      0.000
    BO22               0.790      0.021     38.034      0.000
    BO23               0.819      0.019     42.369      0.000
    BO24               0.729      0.024     30.422      0.000

 F6       BY
    BO25               0.848      0.014     62.174      0.000
    BO26               0.867      0.012     70.681      0.000
    BO27               0.802      0.017     48.119      0.000
    BO28               0.888      0.011     80.910      0.000
    BO29               0.867      0.012     70.285      0.000

 F7       BY
    BO30               0.844      0.016     51.570      0.000
    BO31               0.852      0.016     54.542      0.000
    BO32               0.848      0.016     52.381      0.000

 F1       WITH
    F2                 0.618      0.029     21.256      0.000
    F5                 0.629      0.030     21.239      0.000
    F3                 0.635      0.028     22.325      0.000
    F4                 0.458      0.038     12.052      0.000
    F6                 0.602      0.030     20.284      0.000
    F7                 0.581      0.032     18.122      0.000

 F2       WITH
    F3                 0.611      0.030     20.127      0.000
    F4                 0.302      0.044      6.939      0.000
    F6                 0.697      0.025     27.705      0.000
    F7                 0.529      0.035     15.093      0.000

 F3       WITH
    F4                 0.387      0.041      9.368      0.000
    F6                 0.548      0.033     16.555      0.000
    F7                 0.604      0.032     18.929      0.000
    F5                 0.672      0.028     23.641      0.000

 F4       WITH
    F5                 0.320      0.044      7.288      0.000
    F6                 0.276      0.044      6.268      0.000
    F7                 0.241      0.046      5.229      0.000

 F5       WITH
    F6                 0.595      0.031     18.882      0.000
    F7                 0.606      0.033     18.620      0.000
    F2                 0.633      0.030     21.155      0.000

 F6       WITH
    F7                 0.551      0.034     16.341      0.000

 Intercepts
    BO1                3.141      0.103     30.598      0.000
    BO2                3.125      0.102     30.571      0.000
    BO3                3.222      0.105     30.727      0.000
    BO4                3.728      0.119     31.374      0.000
    BO5                3.877      0.123     31.524      0.000
    BO6                3.984      0.126     31.624      0.000
    BO7                4.301      0.135     31.877      0.000
    BO8                4.844      0.150     32.211      0.000
    BO9                3.209      0.104     30.794      0.000
    BO10               2.769      0.093     29.907      0.000
    BO11               2.718      0.091     29.793      0.000
    BO12               3.757      0.120     31.433      0.000
    BO13               3.783      0.120     31.460      0.000
    BO14               3.065      0.101     30.467      0.000
    BO15               2.845      0.095     30.047      0.000
    BO16               3.100      0.102     30.531      0.000
    BO17               3.394      0.110     30.975      0.000
    BO18               2.874      0.095     30.107      0.000
    BO19               3.510      0.113     31.123      0.000
    BO20               3.987      0.126     31.623      0.000
    BO21               3.199      0.104     30.691      0.000
    BO22               3.426      0.110     31.018      0.000
    BO23               3.211      0.105     30.710      0.000
    BO24               3.580      0.115     31.210      0.000
    BO25               3.341      0.108     30.904      0.000
    BO26               3.075      0.101     30.491      0.000
    BO27               3.261      0.106     30.791      0.000
    BO28               3.994      0.126     31.638      0.000
    BO29               3.950      0.125     31.598      0.000
    BO30               3.490      0.112     31.098      0.000
    BO31               3.572      0.115     31.197      0.000
    BO32               3.224      0.105     30.727      0.000

 Variances
    F1                 1.000      0.000    999.000    999.000
    F2                 1.000      0.000    999.000    999.000
    F5                 1.000      0.000    999.000    999.000
    F3                 1.000      0.000    999.000    999.000
    F4                 1.000      0.000    999.000    999.000
    F6                 1.000      0.000    999.000    999.000
    F7                 1.000      0.000    999.000    999.000

 Residual Variances
    BO1                0.268      0.022     12.375      0.000
    BO2                0.323      0.025     13.187      0.000
    BO3                0.320      0.024     13.137      0.000
    BO4                0.365      0.027     13.755      0.000
    BO5                0.224      0.019     11.662      0.000
    BO6                0.219      0.019     11.584      0.000
    BO7                0.414      0.029     14.475      0.000
    BO8                0.531      0.032     16.442      0.000
    BO9                0.431      0.030     14.282      0.000
    BO10               0.311      0.025     12.278      0.000
    BO11               0.260      0.023     11.405      0.000
    BO12               0.267      0.023     11.548      0.000
    BO13               0.280      0.024     11.742      0.000
    BO14               0.203      0.024      8.325      0.000
    BO15               0.272      0.027     10.210      0.000
    BO16               0.408      0.031     13.227      0.000
    BO17               0.316      0.026     12.191      0.000
    BO18               0.249      0.023     10.829      0.000
    BO19               0.305      0.025     11.984      0.000
    BO20               0.244      0.023     10.715      0.000
    BO21               0.429      0.034     12.597      0.000
    BO22               0.376      0.033     11.443      0.000
    BO23               0.329      0.032     10.389      0.000
    BO24               0.469      0.035     13.426      0.000
    BO25               0.282      0.023     12.184      0.000
    BO26               0.248      0.021     11.632      0.000
    BO27               0.357      0.027     13.344      0.000
    BO28               0.212      0.019     10.901      0.000
    BO29               0.248      0.021     11.613      0.000
    BO30               0.287      0.028     10.384      0.000
    BO31               0.274      0.027     10.304      0.000
    BO32               0.281      0.027     10.221      0.000


STDY Standardization

                                                    Two-Tailed
                    Estimate       S.E.  Est./S.E.    P-Value

 F1       BY
    BO1                0.856      0.013     67.648      0.000
    BO2                0.823      0.015     55.232      0.000
    BO3                0.824      0.015     55.772      0.000
    BO4                0.797      0.017     47.940      0.000
    BO5                0.881      0.011     80.873      0.000
    BO6                0.884      0.011     82.782      0.000
    BO7                0.766      0.019     40.986      0.000
    BO8                0.685      0.024     29.062      0.000

 F2       BY
    BO9                0.755      0.020     37.765      0.000
    BO10               0.830      0.015     54.301      0.000
    BO11               0.860      0.013     64.819      0.000
    BO12               0.856      0.013     63.488      0.000
    BO13               0.849      0.014     60.393      0.000

 F5       BY
    BO14               0.893      0.014     65.371      0.000
    BO15               0.853      0.016     54.686      0.000
    BO16               0.769      0.020     38.353      0.000

 F3       BY
    BO17               0.827      0.016     52.686      0.000
    BO18               0.867      0.013     65.295      0.000
    BO19               0.834      0.015     54.572      0.000
    BO20               0.870      0.013     66.471      0.000

 F4       BY
    BO21               0.756      0.023     33.532      0.000
    BO22               0.790      0.021     38.034      0.000
    BO23               0.819      0.019     42.369      0.000
    BO24               0.729      0.024     30.422      0.000

 F6       BY
    BO25               0.848      0.014     62.174      0.000
    BO26               0.867      0.012     70.681      0.000
    BO27               0.802      0.017     48.119      0.000
    BO28               0.888      0.011     80.910      0.000
    BO29               0.867      0.012     70.285      0.000

 F7       BY
    BO30               0.844      0.016     51.570      0.000
    BO31               0.852      0.016     54.542      0.000
    BO32               0.848      0.016     52.381      0.000

 F1       WITH
    F2                 0.618      0.029     21.256      0.000
    F5                 0.629      0.030     21.239      0.000
    F3                 0.635      0.028     22.325      0.000
    F4                 0.458      0.038     12.052      0.000
    F6                 0.602      0.030     20.284      0.000
    F7                 0.581      0.032     18.122      0.000

 F2       WITH
    F3                 0.611      0.030     20.127      0.000
    F4                 0.302      0.044      6.939      0.000
    F6                 0.697      0.025     27.705      0.000
    F7                 0.529      0.035     15.093      0.000

 F3       WITH
    F4                 0.387      0.041      9.368      0.000
    F6                 0.548      0.033     16.555      0.000
    F7                 0.604      0.032     18.929      0.000
    F5                 0.672      0.028     23.641      0.000

 F4       WITH
    F5                 0.320      0.044      7.288      0.000
    F6                 0.276      0.044      6.268      0.000
    F7                 0.241      0.046      5.229      0.000

 F5       WITH
    F6                 0.595      0.031     18.882      0.000
    F7                 0.606      0.033     18.620      0.000
    F2                 0.633      0.030     21.155      0.000

 F6       WITH
    F7                 0.551      0.034     16.341      0.000

 Intercepts
    BO1                3.141      0.103     30.598      0.000
    BO2                3.125      0.102     30.571      0.000
    BO3                3.222      0.105     30.727      0.000
    BO4                3.728      0.119     31.374      0.000
    BO5                3.877      0.123     31.524      0.000
    BO6                3.984      0.126     31.624      0.000
    BO7                4.301      0.135     31.877      0.000
    BO8                4.844      0.150     32.211      0.000
    BO9                3.209      0.104     30.794      0.000
    BO10               2.769      0.093     29.907      0.000
    BO11               2.718      0.091     29.793      0.000
    BO12               3.757      0.120     31.433      0.000
    BO13               3.783      0.120     31.460      0.000
    BO14               3.065      0.101     30.467      0.000
    BO15               2.845      0.095     30.047      0.000
    BO16               3.100      0.102     30.531      0.000
    BO17               3.394      0.110     30.975      0.000
    BO18               2.874      0.095     30.107      0.000
    BO19               3.510      0.113     31.123      0.000
    BO20               3.987      0.126     31.623      0.000
    BO21               3.199      0.104     30.691      0.000
    BO22               3.426      0.110     31.018      0.000
    BO23               3.211      0.105     30.710      0.000
    BO24               3.580      0.115     31.210      0.000
    BO25               3.341      0.108     30.904      0.000
    BO26               3.075      0.101     30.491      0.000
    BO27               3.261      0.106     30.791      0.000
    BO28               3.994      0.126     31.638      0.000
    BO29               3.950      0.125     31.598      0.000
    BO30               3.490      0.112     31.098      0.000
    BO31               3.572      0.115     31.197      0.000
    BO32               3.224      0.105     30.727      0.000

 Variances
    F1                 1.000      0.000    999.000    999.000
    F2                 1.000      0.000    999.000    999.000
    F5                 1.000      0.000    999.000    999.000
    F3                 1.000      0.000    999.000    999.000
    F4                 1.000      0.000    999.000    999.000
    F6                 1.000      0.000    999.000    999.000
    F7                 1.000      0.000    999.000    999.000

 Residual Variances
    BO1                0.268      0.022     12.375      0.000
    BO2                0.323      0.025     13.187      0.000
    BO3                0.320      0.024     13.137      0.000
    BO4                0.365      0.027     13.755      0.000
    BO5                0.224      0.019     11.662      0.000
    BO6                0.219      0.019     11.584      0.000
    BO7                0.414      0.029     14.475      0.000
    BO8                0.531      0.032     16.442      0.000
    BO9                0.431      0.030     14.282      0.000
    BO10               0.311      0.025     12.278      0.000
    BO11               0.260      0.023     11.405      0.000
    BO12               0.267      0.023     11.548      0.000
    BO13               0.280      0.024     11.742      0.000
    BO14               0.203      0.024      8.325      0.000
    BO15               0.272      0.027     10.210      0.000
    BO16               0.408      0.031     13.227      0.000
    BO17               0.316      0.026     12.191      0.000
    BO18               0.249      0.023     10.829      0.000
    BO19               0.305      0.025     11.984      0.000
    BO20               0.244      0.023     10.715      0.000
    BO21               0.429      0.034     12.597      0.000
    BO22               0.376      0.033     11.443      0.000
    BO23               0.329      0.032     10.389      0.000
    BO24               0.469      0.035     13.426      0.000
    BO25               0.282      0.023     12.184      0.000
    BO26               0.248      0.021     11.632      0.000
    BO27               0.357      0.027     13.344      0.000
    BO28               0.212      0.019     10.901      0.000
    BO29               0.248      0.021     11.613      0.000
    BO30               0.287      0.028     10.384      0.000
    BO31               0.274      0.027     10.304      0.000
    BO32               0.281      0.027     10.221      0.000


STD Standardization

                                                    Two-Tailed
                    Estimate       S.E.  Est./S.E.    P-Value

 F1       BY
    BO1                1.016      0.040     25.139      0.000
    BO2                0.960      0.041     23.637      0.000
    BO3                0.967      0.041     23.713      0.000
    BO4                0.769      0.034     22.526      0.000
    BO5                0.850      0.032     26.366      0.000
    BO6                0.832      0.031     26.515      0.000
    BO7                0.619      0.029     21.230      0.000
    BO8                0.501      0.028     18.212      0.000

 F2       BY
    BO9                0.883      0.043     20.686      0.000
    BO10               1.047      0.044     23.721      0.000
    BO11               1.126      0.045     25.114      0.000
    BO12               0.825      0.033     24.944      0.000
    BO13               0.803      0.033     24.573      0.000

 F5       BY
    BO14               1.096      0.042     25.974      0.000
    BO15               1.077      0.044     24.213      0.000
    BO16               0.916      0.044     20.883      0.000

 F3       BY
    BO17               0.930      0.040     23.504      0.000
    BO18               1.067      0.042     25.275      0.000
    BO19               0.898      0.038     23.795      0.000
    BO20               0.821      0.032     25.419      0.000

 F4       BY
    BO21               0.851      0.043     19.846      0.000
    BO22               0.842      0.040     21.097      0.000
    BO23               0.881      0.040     22.197      0.000
    BO24               0.747      0.040     18.895      0.000

 F6       BY
    BO25               0.976      0.040     24.643      0.000
    BO26               1.056      0.041     25.587      0.000
    BO27               0.928      0.041     22.629      0.000
    BO28               0.842      0.032     26.564      0.000
    BO29               0.811      0.032     25.557      0.000

 F7       BY
    BO30               0.929      0.039     23.743      0.000
    BO31               0.917      0.038     24.172      0.000
    BO32               0.992      0.042     23.894      0.000

 F1       WITH
    F2                 0.618      0.029     21.256      0.000
    F5                 0.629      0.030     21.239      0.000
    F3                 0.635      0.028     22.325      0.000
    F4                 0.458      0.038     12.052      0.000
    F6                 0.602      0.030     20.284      0.000
    F7                 0.581      0.032     18.122      0.000

 F2       WITH
    F3                 0.611      0.030     20.127      0.000
    F4                 0.302      0.044      6.939      0.000
    F6                 0.697      0.025     27.705      0.000
    F7                 0.529      0.035     15.093      0.000

 F3       WITH
    F4                 0.387      0.041      9.368      0.000
    F6                 0.548      0.033     16.555      0.000
    F7                 0.604      0.032     18.929      0.000
    F5                 0.672      0.028     23.641      0.000

 F4       WITH
    F5                 0.320      0.044      7.288      0.000
    F6                 0.276      0.044      6.268      0.000
    F7                 0.241      0.046      5.229      0.000

 F5       WITH
    F6                 0.595      0.031     18.882      0.000
    F7                 0.606      0.033     18.620      0.000
    F2                 0.633      0.030     21.155      0.000

 F6       WITH
    F7                 0.551      0.034     16.341      0.000

 Intercepts
    BO1                3.728      0.050     74.521      0.000
    BO2                3.647      0.049     74.146      0.000
    BO3                3.780      0.049     76.456      0.000
    BO4                3.595      0.041     88.447      0.000
    BO5                3.741      0.041     91.988      0.000
    BO6                3.751      0.040     94.532      0.000
    BO7                3.480      0.034    102.049      0.000
    BO8                3.545      0.031    114.934      0.000
    BO9                3.753      0.049     76.136      0.000
    BO10               3.492      0.053     65.693      0.000
    BO11               3.560      0.055     64.494      0.000
    BO12               3.618      0.041     89.138      0.000
    BO13               3.581      0.040     89.761      0.000
    BO14               3.762      0.052     72.717      0.000
    BO15               3.590      0.053     67.507      0.000
    BO16               3.691      0.050     73.558      0.000
    BO17               3.817      0.047     80.526      0.000
    BO18               3.540      0.052     68.202      0.000
    BO19               3.780      0.045     83.291      0.000
    BO20               3.764      0.040     94.611      0.000
    BO21               3.604      0.047     75.895      0.000
    BO22               3.652      0.045     81.287      0.000
    BO23               3.455      0.045     76.197      0.000
    BO24               3.668      0.043     84.953      0.000
    BO25               3.847      0.049     79.267      0.000
    BO26               3.744      0.051     72.951      0.000
    BO27               3.774      0.049     77.377      0.000
    BO28               3.790      0.040     94.760      0.000
    BO29               3.696      0.039     93.727      0.000
    BO30               3.840      0.046     82.805      0.000
    BO31               3.847      0.045     84.766      0.000
    BO32               3.773      0.049     76.496      0.000

 Variances
    F1                 1.000      0.000    999.000    999.000
    F2                 1.000      0.000    999.000    999.000
    F5                 1.000      0.000    999.000    999.000
    F3                 1.000      0.000    999.000    999.000
    F4                 1.000      0.000    999.000    999.000
    F6                 1.000      0.000    999.000    999.000
    F7                 1.000      0.000    999.000    999.000

 Residual Variances
    BO1                0.377      0.026     14.314      0.000
    BO2                0.440      0.030     14.915      0.000
    BO3                0.441      0.030     14.879      0.000
    BO4                0.339      0.022     15.207      0.000
    BO5                0.208      0.015     13.619      0.000
    BO6                0.194      0.014     13.541      0.000
    BO7                0.271      0.017     15.503      0.000
    BO8                0.284      0.018     15.976      0.000
    BO9                0.589      0.039     14.999      0.000
    BO10               0.495      0.036     13.737      0.000
    BO11               0.446      0.035     12.921      0.000
    BO12               0.247      0.019     13.081      0.000
    BO13               0.251      0.019     13.246      0.000
    BO14               0.306      0.034      9.007      0.000
    BO15               0.433      0.039     11.200      0.000
    BO16               0.579      0.041     14.056      0.000
    BO17               0.400      0.029     13.579      0.000
    BO18               0.378      0.031     12.178      0.000
    BO19               0.354      0.026     13.389      0.000
    BO20               0.217      0.018     12.048      0.000
    BO21               0.545      0.041     13.132      0.000
    BO22               0.427      0.035     12.169      0.000
    BO23               0.381      0.034     11.145      0.000
    BO24               0.492      0.036     13.701      0.000
    BO25               0.373      0.027     13.889      0.000
    BO26               0.367      0.027     13.363      0.000
    BO27               0.478      0.032     14.744      0.000
    BO28               0.191      0.015     12.525      0.000
    BO29               0.217      0.016     13.328      0.000
    BO30               0.348      0.031     11.349      0.000
    BO31               0.318      0.028     11.312      0.000
    BO32               0.384      0.034     11.172      0.000


R-SQUARE

    Observed                                        Two-Tailed
    Variable        Estimate       S.E.  Est./S.E.    P-Value

    BO1                0.732      0.022     33.824      0.000
    BO2                0.677      0.025     27.616      0.000
    BO3                0.680      0.024     27.886      0.000
    BO4                0.635      0.027     23.970      0.000
    BO5                0.776      0.019     40.436      0.000
    BO6                0.781      0.019     41.391      0.000
    BO7                0.586      0.029     20.493      0.000
    BO8                0.469      0.032     14.531      0.000
    BO9                0.569      0.030     18.883      0.000
    BO10               0.689      0.025     27.151      0.000
    BO11               0.740      0.023     32.409      0.000
    BO12               0.733      0.023     31.744      0.000
    BO13               0.720      0.024     30.197      0.000
    BO14               0.797      0.024     32.685      0.000
    BO15               0.728      0.027     27.343      0.000
    BO16               0.592      0.031     19.176      0.000
    BO17               0.684      0.026     26.343      0.000
    BO18               0.751      0.023     32.648      0.000
    BO19               0.695      0.025     27.286      0.000
    BO20               0.756      0.023     33.236      0.000
    BO21               0.571      0.034     16.766      0.000
    BO22               0.624      0.033     19.017      0.000
    BO23               0.671      0.032     21.184      0.000
    BO24               0.531      0.035     15.211      0.000
    BO25               0.718      0.023     31.087      0.000
    BO26               0.752      0.021     35.340      0.000
    BO27               0.643      0.027     24.059      0.000
    BO28               0.788      0.019     40.455      0.000
    BO29               0.752      0.021     35.143      0.000
    BO30               0.713      0.028     25.785      0.000
    BO31               0.726      0.027     27.271      0.000
    BO32               0.719      0.027     26.190      0.000


QUALITY OF NUMERICAL RESULTS

     Condition Number for the Information Matrix              0.257E-02
       (ratio of smallest to largest eigenvalue)


MODEL MODIFICATION INDICES

NOTE:  Modification indices for direct effects of observed dependent variables
regressed on covariates may not be included.  To include these, request
MODINDICES (ALL).

Minimum M.I. value for printing the modification index    10.000

                                   M.I.     E.P.C.  Std E.P.C.  StdYX E.P.C.

BY Statements

F5       BY BO1                   14.167     0.139      0.152        0.128
F5       BY BO14                 999.000     0.000      0.000        0.000
F5       BY BO18                  21.641     0.208      0.228        0.185
F5       BY BO20                  20.372    -0.154     -0.169       -0.179
F5       BY BO30                  16.131     0.165      0.181        0.165
F5       BY BO31                  11.945    -0.139     -0.152       -0.141
F3       BY BO15                  11.467     0.208      0.193        0.153
F3       BY BO31                  10.561    -0.151     -0.140       -0.130
F4       BY BO1                   13.606    -0.152     -0.129       -0.109
F4       BY BO4                   27.323     0.197      0.168        0.174
F4       BY BO21                 999.000     0.000      0.000        0.000
F6       BY BO1                   10.187     0.124      0.121        0.102
F6       BY BO8                   12.168    -0.110     -0.108       -0.147
F7       BY BO1                   20.522     0.187      0.174        0.146
F7       BY BO8                   14.622    -0.129     -0.120       -0.164
F7       BY BO9                   12.216    -0.168     -0.156       -0.134
F7       BY BO30                 999.000     0.000      0.000        0.000

ON/BY Statements

F1       ON F2       /
F2       BY F1                   999.000     0.000      0.000        0.000
F1       ON F3       /
F3       BY F1                   999.000     0.000      0.000        0.000
F2       ON F1       /
F1       BY F2                   999.000     0.000      0.000        0.000
F2       ON F2       /
F2       BY F2                   999.000     0.000      0.000        0.000
F2       ON F5       /
F5       BY F2                   999.000     0.000      0.000        0.000
F2       ON F3       /
F3       BY F2                   999.000     0.000      0.000        0.000
F2       ON F4       /
F4       BY F2                   999.000     0.000      0.000        0.000
F2       ON F6       /
F6       BY F2                   999.000     0.000      0.000        0.000
F2       ON F7       /
F7       BY F2                   999.000     0.000      0.000        0.000
F5       ON F1       /
F1       BY F5                   999.000     0.000      0.000        0.000
F5       ON F2       /
F2       BY F5                   999.000     0.000      0.000        0.000
F5       ON F3       /
F3       BY F5                   999.000     0.000      0.000        0.000
F5       ON F4       /
F4       BY F5                   999.000     0.000      0.000        0.000
F5       ON F6       /
F6       BY F5                   999.000     0.000      0.000        0.000
F5       ON F7       /
F7       BY F5                   999.000     0.000      0.000        0.000
F3       ON F2       /
F2       BY F3                   999.000     0.000      0.000        0.000
F3       ON F5       /
F5       BY F3                   999.000     0.000      0.000        0.000
F3       ON F6       /
F6       BY F3                   999.000     0.000      0.000        0.000
F3       ON F7       /
F7       BY F3                   999.000     0.000      0.000        0.000
F4       ON F2       /
F2       BY F4                   999.000     0.000      0.000        0.000
F4       ON F6       /
F6       BY F4                   999.000     0.000      0.000        0.000
F6       ON F1       /
F1       BY F6                   999.000     0.000      0.000        0.000
F6       ON F2       /
F2       BY F6                   999.000     0.000      0.000        0.000
F6       ON F5       /
F5       BY F6                   999.000     0.000      0.000        0.000
F6       ON F3       /
F3       BY F6                   999.000     0.000      0.000        0.000
F6       ON F6       /
F6       BY F6                   999.000     0.000      0.000        0.000
F6       ON F7       /
F7       BY F6                   999.000     0.000      0.000        0.000
F7       ON F1       /
F1       BY F7                   999.000     0.000      0.000        0.000
F7       ON F2       /
F2       BY F7                   999.000     0.000      0.000        0.000
F7       ON F5       /
F5       BY F7                   999.000     0.000      0.000        0.000
F7       ON F3       /
F3       BY F7                   999.000     0.000      0.000        0.000
F7       ON F4       /
F4       BY F7                   999.000     0.000      0.000        0.000
F7       ON F6       /
F6       BY F7                   999.000     0.000      0.000        0.000

WITH Statements

BO7      WITH BO5                 12.111     0.041      0.041        0.173
BO7      WITH BO6                 17.043     0.047      0.047        0.206
BO8      WITH BO5                 18.655     0.051      0.051        0.209
BO8      WITH BO6                 14.593     0.044      0.044        0.186
BO9      WITH BO3                 21.399    -0.110     -0.110       -0.216
BO11     WITH BO10                24.261    -0.135     -0.135       -0.287
BO12     WITH BO11                11.766     0.070      0.070        0.211
BO13     WITH BO9                 15.476     0.079      0.079        0.205
BO13     WITH BO12                10.916    -0.049     -0.049       -0.198
BO14     WITH BO3                 11.902     0.072      0.072        0.195
BO16     WITH BO14                12.471     0.126      0.126        0.300
BO20     WITH BO1                 12.928    -0.054     -0.054       -0.187
BO20     WITH BO13                15.685    -0.050     -0.050       -0.212
BO20     WITH BO19                17.809     0.076      0.076        0.275
BO21     WITH BO1                 16.542     0.092      0.092        0.203
BO22     WITH BO1                 13.679    -0.076     -0.076       -0.190
BO22     WITH BO17                10.718    -0.071     -0.071       -0.172
BO23     WITH BO1                 12.111    -0.070     -0.070       -0.185
BO23     WITH BO9                 11.980    -0.085     -0.085       -0.180
BO25     WITH BO3                 11.615     0.067      0.067        0.165
BO25     WITH BO16                10.214    -0.074     -0.074       -0.158
BO25     WITH BO22                10.745    -0.068     -0.068       -0.171
BO26     WITH BO1                 10.251     0.060      0.060        0.161
BO27     WITH BO11                11.580    -0.079     -0.079       -0.170
BO29     WITH BO6                 12.469     0.037      0.037        0.182
BO30     WITH BO25                16.077    -0.077     -0.077       -0.214
BO30     WITH BO27                15.122     0.082      0.082        0.202
BO32     WITH BO8                 13.043    -0.060     -0.060       -0.182
BO32     WITH BO16                12.366    -0.088     -0.088       -0.187
BO32     WITH BO25                19.187     0.089      0.089        0.235
BO32     WITH BO27                16.518    -0.091     -0.091       -0.212
BO32     WITH BO30                15.653    -0.144     -0.144       -0.393


DIAGRAM INFORMATION

  Use View Diagram under the Diagram menu in the Mplus Editor to view the diagram.
  If running Mplus from the Mplus Diagrammer, the diagram opens automatically.

  Diagram output
    c:\users\admin\onedrive\����\cfa lms\mptext3.dgm

     Beginning Time:  04:38:02
        Ending Time:  04:38:02
       Elapsed Time:  00:00:00


MUTHEN & MUTHEN
3463 Stoner Ave.
Los Angeles, CA  90066

Tel: (310) 391-9971
Fax: (310) 391-8971
Web: www.StatModel.com
Support: Support@StatModel.com

Copyright (c) 1998-2019 Muthen & Muthen
