# Supplementary material for: The influence of enjoyment, boredom, and burnout on EFL achievement: Based on latent moderated structural equation modeling
Source: PLoS One. 2024 Sep 12;19(9):e0310281. doi: 10.1371/journal.pone.0310281 (PMC11392390; doi:10.1371/journal.pone.0310281)
Supplement: S1 File — (ZIP) [file pone.0310281.s001.zip › data/mptext4.out]

Mplus VERSION 8.3
MUTHEN & MUTHEN
08/10/2022   4:40 AM

INPUT INSTRUCTIONS

  DATA: FILE IS 0809.csv;

    VARIABLE: NAMES are  en1	en2	en3	en4	en6	en7	en8	en9	en5	en10	
    en11	bo1	bo2	bo3	bo4	bo5	bo6	bo7	bo8	bo9	bo10	
    bo11	bo12	bo13	bo14	bo15	bo16	bo17	bo18	
    bo19	bo20	bo21	bo22	bo23	bo24	bo25	bo26	
    bo27	bo28	bo29	bo30	bo31	bo32	
    bu1	bu2	bu3	bu4	bu5	bu6	bu7	bu8	bu9	bu10	AB1	AB2	AB3	AB4	test;

    USEVARIABLES= bu1	bu2	bu3	bu4	bu5	bu6	bu7	bu8	bu9	bu10;

  ANALYSIS:

  CONVERGENCE = 0.01;

  model:


  f1 by bu1	bu2	bu3	bu4;
  f2 by bu5	bu6	bu7;
  f3 by bu8	bu9	bu10;

  f1 with f2 f3;
  f2 with f3;

  OUTPUT:standardized  MODINDICES;


INPUT READING TERMINATED NORMALLY


SUMMARY OF ANALYSIS

Number of groups                                                 1
Number of observations                                         563

Number of dependent variables                                   10
Number of independent variables                                  0
Number of continuous latent variables                            3

Observed dependent variables

  Continuous
   BU1         BU2         BU3         BU4         BU5         BU6
   BU7         BU8         BU9         BU10

Continuous latent variables
   F1          F2          F3


Estimator                                                       ML
Information matrix                                        OBSERVED
Maximum number of iterations                                  1000
Convergence criterion                                    0.100D-01
Maximum number of steepest descent iterations                   20

Input data file(s)
  0809.csv

Input data format  FREE


UNIVARIATE SAMPLE STATISTICS


     UNIVARIATE HIGHER-ORDER MOMENT DESCRIPTIVE STATISTICS

         Variable/         Mean/     Skewness/   Minimum/ % with                Percentiles
        Sample Size      Variance    Kurtosis    Maximum  Min/Max      20%/60%    40%/80%    Median

     BU1                   3.686      -0.802       1.000   10.66%       3.000      4.000      4.000
             563.000       1.672      -0.424       5.000   33.04%       4.000      5.000
     BU2                   3.783      -0.856       1.000    8.53%       3.000      4.000      4.000
             563.000       1.633      -0.376       5.000   37.66%       4.000      5.000
     BU3                   3.631      -0.776       1.000   10.83%       2.000      4.000      4.000
             563.000       1.654      -0.475       5.000   29.13%       4.000      5.000
     BU4                   3.620      -0.463       1.000    1.42%       3.000      4.000      4.000
             563.000       0.989      -0.525       5.000   18.12%       4.000      4.000
     BU5                   4.016      -1.272       1.000    5.68%       3.000      4.000      4.000
             563.000       1.163       1.242       5.000   38.72%       4.000      5.000
     BU6                   3.837      -0.946       1.000    6.93%       3.000      4.000      4.000
             563.000       1.348       0.201       5.000   34.46%       4.000      5.000
     BU7                   3.865      -1.144       1.000    7.28%       3.000      4.000      4.000
             563.000       1.236       0.861       5.000   30.91%       4.000      5.000
     BU8                   3.792      -0.913       1.000    6.93%       3.000      4.000      4.000
             563.000       1.298       0.244       5.000   30.91%       4.000      5.000
     BU9                   3.941      -0.800       1.000    1.24%       3.000      4.000      4.000
             563.000       0.968       0.008       5.000   32.33%       4.000      5.000
     BU10                  3.945      -0.904       1.000    2.84%       3.000      4.000      4.000
             563.000       1.167       0.036       5.000   37.30%       4.000      5.000


THE MODEL ESTIMATION TERMINATED NORMALLY


MODEL FIT INFORMATION

Number of Free Parameters                       33

Loglikelihood

          H0 Value                       -6734.720
          H1 Value                       -6699.106

Information Criteria

          Akaike (AIC)                   13535.440
          Bayesian (BIC)                 13678.438
          Sample-Size Adjusted BIC       13573.679
            (n* = (n + 2) / 24)

Chi-Square Test of Model Fit

          Value                             71.227
          Degrees of Freedom                    32
          P-Value                           0.0001

RMSEA (Root Mean Square Error Of Approximation)

          Estimate                           0.047
          90 Percent C.I.                    0.032  0.061
          Probability RMSEA <= .05           0.626

CFI/TLI

          CFI                                0.990
          TLI                                0.986

Chi-Square Test of Model Fit for the Baseline Model

          Value                           4009.711
          Degrees of Freedom                    45
          P-Value                           0.0000

SRMR (Standardized Root Mean Square Residual)

          Value                              0.022


MODEL RESULTS

                                                    Two-Tailed
                    Estimate       S.E.  Est./S.E.    P-Value

 F1       BY
    BU1                1.000      0.000    999.000    999.000
    BU2                0.946      0.039     24.392      0.000
    BU3                1.010      0.037     27.009      0.000
    BU4                0.771      0.029     26.337      0.000

 F2       BY
    BU5                1.000      0.000    999.000    999.000
    BU6                1.034      0.042     24.590      0.000
    BU7                1.033      0.040     25.914      0.000

 F3       BY
    BU8                1.000      0.000    999.000    999.000
    BU9                0.799      0.032     25.272      0.000
    BU10               0.854      0.035     24.346      0.000

 F1       WITH
    F2                 0.491      0.056      8.822      0.000
    F3                 0.671      0.064     10.533      0.000

 F2       WITH
    F3                 0.449      0.051      8.770      0.000

 Intercepts
    BU1                3.686      0.054     67.728      0.000
    BU2                3.783      0.054     70.249      0.000
    BU3                3.631      0.054     67.000      0.000
    BU4                3.620      0.042     86.388      0.000
    BU5                4.016      0.045     88.299      0.000
    BU6                3.837      0.049     78.392      0.000
    BU7                3.865      0.047     82.480      0.000
    BU8                3.792      0.048     78.904      0.000
    BU9                3.942      0.041     95.012      0.000
    BU10               3.945      0.046     86.587      0.000

 Variances
    F1                 1.238      0.099     12.549      0.000
    F2                 0.890      0.071     12.583      0.000
    F3                 1.074      0.081     13.315      0.000

 Residual Variances
    BU1                0.429      0.035     12.427      0.000
    BU2                0.525      0.039     13.606      0.000
    BU3                0.391      0.033     11.931      0.000
    BU4                0.252      0.020     12.411      0.000
    BU5                0.274      0.027     10.238      0.000
    BU6                0.396      0.033     12.118      0.000
    BU7                0.285      0.028     10.172      0.000
    BU8                0.226      0.029      7.807      0.000
    BU9                0.282      0.024     11.804      0.000
    BU10               0.386      0.030     12.798      0.000


STANDARDIZED MODEL RESULTS


STDYX Standardization

                                                    Two-Tailed
                    Estimate       S.E.  Est./S.E.    P-Value

 F1       BY
    BU1                0.862      0.014     63.760      0.000
    BU2                0.824      0.016     51.689      0.000
    BU3                0.874      0.013     68.531      0.000
    BU4                0.863      0.013     64.391      0.000

 F2       BY
    BU5                0.874      0.014     60.797      0.000
    BU6                0.840      0.016     52.818      0.000
    BU7                0.877      0.014     61.883      0.000

 F3       BY
    BU8                0.909      0.013     69.329      0.000
    BU9                0.842      0.016     52.202      0.000
    BU10               0.818      0.017     47.377      0.000

 F1       WITH
    F2                 0.467      0.037     12.493      0.000
    F3                 0.582      0.032     18.057      0.000

 F2       WITH
    F3                 0.459      0.038     12.086      0.000

 Intercepts
    BU1                2.854      0.095     30.109      0.000
    BU2                2.961      0.098     30.294      0.000
    BU3                2.824      0.094     30.022      0.000
    BU4                3.641      0.116     31.298      0.000
    BU5                3.721      0.119     31.339      0.000
    BU6                3.304      0.107     30.837      0.000
    BU7                3.476      0.112     31.068      0.000
    BU8                3.325      0.108     30.826      0.000
    BU9                4.004      0.127     31.617      0.000
    BU10               3.649      0.117     31.263      0.000

 Variances
    F1                 1.000      0.000    999.000    999.000
    F2                 1.000      0.000    999.000    999.000
    F3                 1.000      0.000    999.000    999.000

 Residual Variances
    BU1                0.257      0.023     11.036      0.000
    BU2                0.322      0.026     12.257      0.000
    BU3                0.236      0.022     10.609      0.000
    BU4                0.255      0.023     11.033      0.000
    BU5                0.235      0.025      9.358      0.000
    BU6                0.294      0.027     10.990      0.000
    BU7                0.231      0.025      9.291      0.000
    BU8                0.174      0.024      7.307      0.000
    BU9                0.292      0.027     10.740      0.000
    BU10               0.330      0.028     11.692      0.000


STDY Standardization

                                                    Two-Tailed
                    Estimate       S.E.  Est./S.E.    P-Value

 F1       BY
    BU1                0.862      0.014     63.760      0.000
    BU2                0.824      0.016     51.689      0.000
    BU3                0.874      0.013     68.531      0.000
    BU4                0.863      0.013     64.391      0.000

 F2       BY
    BU5                0.874      0.014     60.797      0.000
    BU6                0.840      0.016     52.818      0.000
    BU7                0.877      0.014     61.883      0.000

 F3       BY
    BU8                0.909      0.013     69.329      0.000
    BU9                0.842      0.016     52.202      0.000
    BU10               0.818      0.017     47.377      0.000

 F1       WITH
    F2                 0.467      0.037     12.493      0.000
    F3                 0.582      0.032     18.057      0.000

 F2       WITH
    F3                 0.459      0.038     12.086      0.000

 Intercepts
    BU1                2.854      0.095     30.109      0.000
    BU2                2.961      0.098     30.294      0.000
    BU3                2.824      0.094     30.022      0.000
    BU4                3.641      0.116     31.298      0.000
    BU5                3.721      0.119     31.339      0.000
    BU6                3.304      0.107     30.837      0.000
    BU7                3.476      0.112     31.068      0.000
    BU8                3.325      0.108     30.826      0.000
    BU9                4.004      0.127     31.617      0.000
    BU10               3.649      0.117     31.263      0.000

 Variances
    F1                 1.000      0.000    999.000    999.000
    F2                 1.000      0.000    999.000    999.000
    F3                 1.000      0.000    999.000    999.000

 Residual Variances
    BU1                0.257      0.023     11.036      0.000
    BU2                0.322      0.026     12.257      0.000
    BU3                0.236      0.022     10.609      0.000
    BU4                0.255      0.023     11.033      0.000
    BU5                0.235      0.025      9.358      0.000
    BU6                0.294      0.027     10.990      0.000
    BU7                0.231      0.025      9.291      0.000
    BU8                0.174      0.024      7.307      0.000
    BU9                0.292      0.027     10.740      0.000
    BU10               0.330      0.028     11.692      0.000


STD Standardization

                                                    Two-Tailed
                    Estimate       S.E.  Est./S.E.    P-Value

 F1       BY
    BU1                1.113      0.044     25.098      0.000
    BU2                1.052      0.045     23.372      0.000
    BU3                1.124      0.044     25.665      0.000
    BU4                0.858      0.034     25.161      0.000

 F2       BY
    BU5                0.944      0.037     25.165      0.000
    BU6                0.976      0.041     23.767      0.000
    BU7                0.975      0.039     25.309      0.000

 F3       BY
    BU8                1.036      0.039     26.631      0.000
    BU9                0.829      0.035     23.727      0.000
    BU10               0.885      0.039     22.799      0.000

 F1       WITH
    F2                 0.467      0.037     12.493      0.000
    F3                 0.582      0.032     18.057      0.000

 F2       WITH
    F3                 0.459      0.038     12.086      0.000

 Intercepts
    BU1                3.686      0.054     67.728      0.000
    BU2                3.783      0.054     70.249      0.000
    BU3                3.631      0.054     67.000      0.000
    BU4                3.620      0.042     86.388      0.000
    BU5                4.016      0.045     88.299      0.000
    BU6                3.837      0.049     78.392      0.000
    BU7                3.865      0.047     82.480      0.000
    BU8                3.792      0.048     78.904      0.000
    BU9                3.942      0.041     95.012      0.000
    BU10               3.945      0.046     86.587      0.000

 Variances
    F1                 1.000      0.000    999.000    999.000
    F2                 1.000      0.000    999.000    999.000
    F3                 1.000      0.000    999.000    999.000

 Residual Variances
    BU1                0.429      0.035     12.427      0.000
    BU2                0.525      0.039     13.606      0.000
    BU3                0.391      0.033     11.931      0.000
    BU4                0.252      0.020     12.411      0.000
    BU5                0.274      0.027     10.238      0.000
    BU6                0.396      0.033     12.118      0.000
    BU7                0.285      0.028     10.172      0.000
    BU8                0.226      0.029      7.807      0.000
    BU9                0.282      0.024     11.804      0.000
    BU10               0.386      0.030     12.798      0.000


R-SQUARE

    Observed                                        Two-Tailed
    Variable        Estimate       S.E.  Est./S.E.    P-Value

    BU1                0.743      0.023     31.880      0.000
    BU2                0.678      0.026     25.844      0.000
    BU3                0.764      0.022     34.266      0.000
    BU4                0.745      0.023     32.196      0.000
    BU5                0.765      0.025     30.398      0.000
    BU6                0.706      0.027     26.409      0.000
    BU7                0.769      0.025     30.942      0.000
    BU8                0.826      0.024     34.664      0.000
    BU9                0.708      0.027     26.101      0.000
    BU10               0.670      0.028     23.688      0.000


QUALITY OF NUMERICAL RESULTS

     Condition Number for the Information Matrix              0.749E-02
       (ratio of smallest to largest eigenvalue)


MODEL MODIFICATION INDICES

NOTE:  Modification indices for direct effects of observed dependent variables
regressed on covariates may not be included.  To include these, request
MODINDICES (ALL).

Minimum M.I. value for printing the modification index    10.000

                                   M.I.     E.P.C.  Std E.P.C.  StdYX E.P.C.

BY Statements

F1       BY BU1                  999.000     0.000      0.000        0.000
F2       BY BU4                   12.149    -0.112     -0.106       -0.107
F2       BY BU5                  999.000     0.000      0.000        0.000
F3       BY BU8                  999.000     0.000      0.000        0.000

ON/BY Statements

F1       ON F1       /
F1       BY F1                   999.000     0.000      0.000        0.000
F1       ON F2       /
F2       BY F1                   999.000     0.000      0.000        0.000
F1       ON F3       /
F3       BY F1                   999.000     0.000      0.000        0.000
F2       ON F1       /
F1       BY F2                   999.000     0.000      0.000        0.000
F2       ON F2       /
F2       BY F2                   999.000     0.000      0.000        0.000
F2       ON F3       /
F3       BY F2                   999.000     0.000      0.000        0.000
F3       ON F1       /
F1       BY F3                   999.000     0.000      0.000        0.000
F3       ON F2       /
F2       BY F3                   999.000     0.000      0.000        0.000
F3       ON F3       /
F3       BY F3                   999.000     0.000      0.000        0.000

WITH Statements

BU9      WITH BU2                 15.808     0.080      0.080        0.209


DIAGRAM INFORMATION

  Use View Diagram under the Diagram menu in the Mplus Editor to view the diagram.
  If running Mplus from the Mplus Diagrammer, the diagram opens automatically.

  Diagram output
    c:\users\admin\onedrive\����\cfa lms\mptext4.dgm

     Beginning Time:  04:40:58
        Ending Time:  04:40:58
       Elapsed Time:  00:00:00


MUTHEN & MUTHEN
3463 Stoner Ave.
Los Angeles, CA  90066

Tel: (310) 391-9971
Fax: (310) 391-8971
Web: www.StatModel.com
Support: Support@StatModel.com

Copyright (c) 1998-2019 Muthen & Muthen
