# Supplementary material for: The influence of enjoyment, boredom, and burnout on EFL achievement: Based on latent moderated structural equation modeling
Source: PLoS One. 2024 Sep 12;19(9):e0310281. doi: 10.1371/journal.pone.0310281 (PMC11392390; doi:10.1371/journal.pone.0310281)
Supplement: S1 File — (ZIP) [file pone.0310281.s001.zip › data/mptext502.out]

Mplus VERSION 8.3
MUTHEN & MUTHEN
08/10/2022   7:42 AM

INPUT INSTRUCTIONS

  DATA: FILE IS 0809.csv;

    VARIABLE: NAMES are  en1	en2	en3	en4	en6	en7	en8	en9	en5	en10	
    en11	bo1	bo2	bo3	bo4	bo5	bo6	bo7	bo8	bo9	bo10	
    bo11	bo12	bo13	bo14	bo15	bo16	bo17	bo18	
    bo19	bo20	bo21	bo22	bo23	bo24	bo25	bo26	
    bo27	bo28	bo29	bo30	bo31	bo32	
    bu1	bu2	bu3	bu4	bu5	bu6	bu7	bu8	bu9	bu10	AB1	AB2	AB3	AB4	test;

    USEVARIABLES= en1	en2	en3	en4	en6	en7	en8	en9	en5	en10	
    en11	bo1	bo2	bo3	bo4	bo5	bo6	bo7	bo8	bo9	bo10	
    bo11	bo12	bo13	bo14	bo15	bo16	bo17	bo18	
    bo19	bo20	bo21	bo22	bo23	bo24	bo25	bo26	
    bo27	bo28	bo29	bo30	bo31	bo32	
    bu1	bu2	bu3	bu4	bu5	bu6	bu7	bu8	bu9	bu10	AB1	AB2	AB3	AB4	test;

  ANALYSIS:


  !type=general random;
  !estimator=MLR;
  !ALGORITHM=INTEGRATION;
  !INTEGRATION IS MONTECARLO;
  convergence=0.01;


  model:

  f1 by en1-en4 en6;
  f2 by en7-en9;
  f3 by en5 en10 en11;
  !f1 with f2 f3;
  !f2 with f3;

  en by f1 f2 f3;

  f11 by 	bo1	bo2	bo3	bo4	bo5	bo6	bo7	bo8;
  f22 by bo9	bo10 bo11	bo12	bo13;
  f55 by 	bo14	bo15	bo16;
  f33 by bo17	bo18	bo19	bo20;
  f44 by bo21	bo22	bo23	bo24;
  f66 by bo25	bo26	bo27	bo28	bo29;
  f77 by 	bo30	bo31	bo32;

  !f11 with f22-f77;
  !f22 with f33-f77;
  !f33 with f44-f77;
  !f44 with f55-f77;
  !f55 with f66 f77;
  !f66 with f77;

  bo by f11-f77;

  f111 by bu1	bu2	bu3	bu4;
  f222 by bu5	bu6	bu7;
  f333 by bu8	bu9	bu10;

  !f111 with f222 f333;
  !f222 with f333;

  bu by f111 f222 f333;

  ab by ab1-ab4;

  ab@1;


  OUTPUT:standardized MODINDICES  ;


*** WARNING in MODEL command
  Variable is uncorrelated with all other variables:  TEST
*** WARNING in MODEL command
  At least one variable is uncorrelated with all other variables in the model.
  Check that this is what is intended.
   2 WARNING(S) FOUND IN THE INPUT INSTRUCTIONS


SUMMARY OF ANALYSIS

Number of groups                                                 1
Number of observations                                         563

Number of dependent variables                                   58
Number of independent variables                                  0
Number of continuous latent variables                           17

Observed dependent variables

  Continuous
   EN1         EN2         EN3         EN4         EN6         EN7
   EN8         EN9         EN5         EN10        EN11        BO1
   BO2         BO3         BO4         BO5         BO6         BO7
   BO8         BO9         BO10        BO11        BO12        BO13
   BO14        BO15        BO16        BO17        BO18        BO19
   BO20        BO21        BO22        BO23        BO24        BO25
   BO26        BO27        BO28        BO29        BO30        BO31
   BO32        BU1         BU2         BU3         BU4         BU5
   BU6         BU7         BU8         BU9         BU10        AB1
   AB2         AB3         AB4         TEST

Continuous latent variables
   F1          F2          F3          EN          F11         F22
   F55         F33         F44         F66         F77         BO
   F111        F222        F333        BU          AB


Estimator                                                       ML
Information matrix                                        OBSERVED
Maximum number of iterations                                  1000
Convergence criterion                                    0.100D-01
Maximum number of steepest descent iterations                   20

Input data file(s)
  0809.csv

Input data format  FREE


UNIVARIATE SAMPLE STATISTICS


     UNIVARIATE HIGHER-ORDER MOMENT DESCRIPTIVE STATISTICS

         Variable/         Mean/     Skewness/   Minimum/ % with                Percentiles
        Sample Size      Variance    Kurtosis    Maximum  Min/Max      20%/60%    40%/80%    Median

     EN1                   3.909      -1.189       1.000    9.77%       3.000      4.000      4.000
             563.000       1.475       0.615       5.000   38.72%       4.000      5.000
     EN2                   3.801      -0.993       1.000    9.59%       3.000      4.000      4.000
             563.000       1.555       0.026       5.000   34.99%       4.000      5.000
     EN3                   3.815      -0.827       1.000    4.44%       3.000      4.000      4.000
             563.000       1.252      -0.074       5.000   31.62%       4.000      5.000
     EN4                   3.845      -0.704       1.000    0.89%       3.000      4.000      4.000
             563.000       0.969      -0.240       5.000   26.64%       4.000      5.000
     EN6                   3.554      -0.361       1.000    1.78%       3.000      3.000      4.000
             563.000       0.823      -0.086       5.000   13.68%       4.000      4.000
     EN7                   3.909      -0.841       1.000    2.84%       3.000      4.000      4.000
             563.000       1.358      -0.441       5.000   39.79%       4.000      5.000
     EN8                   3.796      -0.563       1.000    0.89%       3.000      4.000      4.000
             563.000       1.193      -0.832       5.000   31.26%       4.000      5.000
     EN9                   3.384      -0.901       1.000   11.90%       3.000      3.000      4.000
             563.000       1.252       0.040       5.000    9.41%       4.000      4.000
     EN5                   3.908      -0.712       1.000    1.24%       3.000      4.000      4.000
             563.000       1.107      -0.438       5.000   34.99%       4.000      5.000
     EN10                  3.888      -0.739       1.000    1.42%       3.000      4.000      4.000
             563.000       1.055      -0.251       5.000   31.79%       4.000      5.000
     EN11                  3.780      -0.903       1.000   10.48%       3.000      4.000      4.000
             563.000       1.618      -0.131       5.000   37.48%       4.000      5.000
     BO1                   3.728      -0.738       1.000    7.46%       3.000      4.000      4.000
             563.000       1.409      -0.198       5.000   32.50%       4.000      5.000
     BO2                   3.647      -0.439       1.000    3.91%       3.000      3.000      4.000
             563.000       1.362      -0.807       5.000   30.02%       4.000      5.000
     BO3                   3.780      -0.913       1.000    7.99%       3.000      4.000      4.000
             563.000       1.376       0.163       5.000   31.97%       4.000      5.000
     BO4                   3.595      -0.211       1.000    0.71%       3.000      3.000      4.000
             563.000       0.930      -0.715       5.000   18.83%       4.000      4.000
     BO5                   3.741      -0.483       1.000    1.07%       3.000      4.000      4.000
             563.000       0.931      -0.396       5.000   22.74%       4.000      5.000
     BO6                   3.751      -0.521       1.000    0.89%       3.000      4.000      4.000
             563.000       0.887      -0.300       5.000   21.49%       4.000      5.000
     BO7                   3.480      -0.256       1.000    0.53%       3.000      3.000      4.000
             563.000       0.655      -0.222       5.000    7.82%       4.000      4.000
     BO8                   3.545      -0.171       2.000    7.28%       3.000      3.000      4.000
             563.000       0.536      -0.256       5.000    7.10%       4.000      4.000
     BO9                   3.753      -0.823       1.000    7.10%       3.000      4.000      4.000
             563.000       1.369      -0.050       5.000   31.26%       4.000      5.000
     BO10                  3.492      -0.592       1.000   10.66%       2.000      3.000      4.000
             563.000       1.593      -0.659       5.000   23.80%       4.000      5.000
     BO11                  3.560      -0.603       1.000   10.48%       2.000      3.000      4.000
             563.000       1.717      -0.782       5.000   29.48%       4.000      5.000
     BO12                  3.618      -0.378       1.000    0.71%       3.000      4.000      4.000
             563.000       0.929      -0.627       5.000   17.41%       4.000      4.000
     BO13                  3.581      -0.333       1.000    0.71%       3.000      3.000      4.000
             563.000       0.897      -0.610       5.000   15.63%       4.000      4.000
     BO14                  3.762      -0.912       1.000    8.70%       3.000      4.000      4.000
             563.000       1.506      -0.089       5.000   32.68%       4.000      5.000
     BO15                  3.590      -0.574       1.000    9.59%       3.000      3.000      4.000
             563.000       1.592      -0.602       5.000   30.91%       4.000      5.000
     BO16                  3.691      -0.763       1.000    7.82%       3.000      4.000      4.000
             563.000       1.418      -0.204       5.000   29.31%       4.000      5.000
     BO17                  3.817      -0.917       1.000    6.04%       3.000      4.000      4.000
             563.000       1.265       0.239       5.000   31.44%       4.000      5.000
     BO18                  3.540      -0.688       1.000   11.01%       3.000      3.000      4.000
             563.000       1.517      -0.362       5.000   24.16%       4.000      5.000
     BO19                  3.780      -0.639       1.000    2.66%       3.000      4.000      4.000
             563.000       1.159      -0.387       5.000   29.48%       4.000      5.000
     BO20                  3.764      -0.516       1.000    0.36%       3.000      4.000      4.000
             563.000       0.891      -0.474       5.000   21.85%       4.000      5.000
     BO21                  3.604      -0.304       1.000    1.07%       2.000      3.000      4.000
             563.000       1.269      -1.143       5.000   25.75%       4.000      5.000
     BO22                  3.652      -0.144       2.000   17.58%       3.000      3.000      4.000
             563.000       1.136      -1.231       5.000   27.89%       4.000      5.000
     BO23                  3.455       0.006       2.000   25.04%       2.000      3.000      4.000
             563.000       1.157      -1.266       5.000   20.43%       4.000      5.000
     BO24                  3.668      -0.303       1.000    1.95%       3.000      3.000      4.000
             563.000       1.050      -0.602       5.000   25.40%       4.000      5.000
     BO25                  3.847      -1.039       1.000    7.46%       3.000      4.000      4.000
             563.000       1.327       0.453       5.000   33.21%       4.000      5.000
     BO26                  3.744      -0.794       1.000    7.64%       3.000      4.000      4.000
             563.000       1.483      -0.276       5.000   33.39%       4.000      5.000
     BO27                  3.774      -0.811       1.000    5.68%       3.000      4.000      4.000
             563.000       1.340      -0.154       5.000   31.44%       4.000      5.000
     BO28                  3.790      -0.594       1.000    0.53%       3.000      4.000      4.000
             563.000       0.901      -0.345       5.000   22.74%       4.000      5.000
     BO29                  3.696      -0.650       1.000    1.78%       3.000      4.000      4.000
             563.000       0.876       0.082       5.000   17.41%       4.000      4.000
     BO30                  3.840      -0.817       1.000    4.09%       3.000      4.000      4.000
             563.000       1.211      -0.025       5.000   32.68%       4.000      5.000
     BO31                  3.847      -0.846       1.000    3.73%       3.000      4.000      4.000
             563.000       1.160       0.084       5.000   31.26%       4.000      5.000
     BO32                  3.773      -0.875       1.000    7.64%       3.000      4.000      4.000
             563.000       1.369       0.090       5.000   31.97%       4.000      5.000
     BU1                   3.686      -0.802       1.000   10.66%       3.000      4.000      4.000
             563.000       1.672      -0.424       5.000   33.04%       4.000      5.000
     BU2                   3.783      -0.856       1.000    8.53%       3.000      4.000      4.000
             563.000       1.633      -0.376       5.000   37.66%       4.000      5.000
     BU3                   3.631      -0.776       1.000   10.83%       2.000      4.000      4.000
             563.000       1.654      -0.475       5.000   29.13%       4.000      5.000
     BU4                   3.620      -0.463       1.000    1.42%       3.000      4.000      4.000
             563.000       0.989      -0.525       5.000   18.12%       4.000      4.000
     BU5                   4.016      -1.272       1.000    5.68%       3.000      4.000      4.000
             563.000       1.163       1.242       5.000   38.72%       4.000      5.000
     BU6                   3.837      -0.946       1.000    6.93%       3.000      4.000      4.000
             563.000       1.348       0.201       5.000   34.46%       4.000      5.000
     BU7                   3.865      -1.144       1.000    7.28%       3.000      4.000      4.000
             563.000       1.236       0.861       5.000   30.91%       4.000      5.000
     BU8                   3.792      -0.913       1.000    6.93%       3.000      4.000      4.000
             563.000       1.298       0.244       5.000   30.91%       4.000      5.000
     BU9                   3.941      -0.800       1.000    1.24%       3.000      4.000      4.000
             563.000       0.968       0.008       5.000   32.33%       4.000      5.000
     BU10                  3.945      -0.904       1.000    2.84%       3.000      4.000      4.000
             563.000       1.167       0.036       5.000   37.30%       4.000      5.000
     AB1                   3.229      -0.173       1.000   12.61%       2.000      3.000      3.000
             563.000       1.850      -1.252       5.000   22.91%       4.000      5.000
     AB2                   3.156      -0.241       1.000   21.14%       1.000      3.000      3.000
             563.000       2.125      -1.323       5.000   22.74%       4.000      5.000
     AB3                   3.140      -0.219       1.000   18.47%       2.000      3.000      4.000
             563.000       2.007      -1.326       5.000   19.89%       4.000      4.000
     AB4                   3.115      -0.073       1.000    6.22%       2.000      3.000      3.000
             563.000       1.186      -0.834       5.000    9.59%       4.000      4.000
     TEST                402.744      -0.315     120.000    0.18%     340.000    398.000    406.000
             563.000    6980.574       0.218     635.000    0.18%     431.000    465.000


THE MODEL ESTIMATION TERMINATED NORMALLY


MODEL FIT INFORMATION

Number of Free Parameters                      191

Loglikelihood

          H0 Value                      -39724.520
          H1 Value                      -38161.919

Information Criteria

          Akaike (AIC)                   79831.039
          Bayesian (BIC)                 80658.696
          Sample-Size Adjusted BIC       80052.365
            (n* = (n + 2) / 24)

Chi-Square Test of Model Fit

          Value                           3125.200
          Degrees of Freedom                  1578
          P-Value                           0.0000

RMSEA (Root Mean Square Error Of Approximation)

          Estimate                           0.042
          90 Percent C.I.                    0.040  0.044
          Probability RMSEA <= .05           1.000

CFI/TLI

          CFI                                0.941
          TLI                                0.938

Chi-Square Test of Model Fit for the Baseline Model

          Value                          27857.562
          Degrees of Freedom                  1653
          P-Value                           0.0000

SRMR (Standardized Root Mean Square Residual)

          Value                              0.063


MODEL RESULTS

                                                    Two-Tailed
                    Estimate       S.E.  Est./S.E.    P-Value

 F1       BY
    EN1                1.000      0.000    999.000    999.000
    EN2                1.057      0.036     29.113      0.000
    EN3                0.878      0.035     25.018      0.000
    EN4                0.846      0.029     29.445      0.000
    EN6                0.632      0.031     20.533      0.000

 F2       BY
    EN7                1.000      0.000    999.000    999.000
    EN8                0.933      0.031     30.060      0.000
    EN9                0.985      0.032     31.257      0.000

 F3       BY
    EN5                1.000      0.000    999.000    999.000
    EN10               0.961      0.039     24.584      0.000
    EN11               1.189      0.049     24.282      0.000

 F11      BY
    BO1                1.000      0.000    999.000    999.000
    BO2                0.942      0.037     25.262      0.000
    BO3                0.948      0.037     25.372      0.000
    BO4                0.751      0.032     23.753      0.000
    BO5                0.832      0.029     28.366      0.000
    BO6                0.814      0.029     28.488      0.000
    BO7                0.606      0.027     22.124      0.000
    BO8                0.490      0.026     18.706      0.000

 F22      BY
    BO9                1.000      0.000    999.000    999.000
    BO10               1.191      0.059     20.264      0.000
    BO11               1.285      0.061     21.150      0.000
    BO12               0.941      0.045     20.972      0.000
    BO13               0.920      0.043     21.181      0.000

 F55      BY
    BO14               1.000      0.000    999.000    999.000
    BO15               0.974      0.039     25.160      0.000
    BO16               0.832      0.037     22.384      0.000

 F33      BY
    BO17               1.000      0.000    999.000    999.000
    BO18               1.140      0.046     24.572      0.000
    BO19               0.968      0.041     23.347      0.000
    BO20               0.886      0.035     25.036      0.000

 F44      BY
    BO21               1.000      0.000    999.000    999.000
    BO22               0.981      0.054     18.149      0.000
    BO23               1.031      0.056     18.426      0.000
    BO24               0.873      0.053     16.401      0.000

 F66      BY
    BO25               1.000      0.000    999.000    999.000
    BO26               1.081      0.040     26.809      0.000
    BO27               0.945      0.041     23.269      0.000
    BO28               0.860      0.031     27.682      0.000
    BO29               0.828      0.031     26.743      0.000

 F77      BY
    BO30               1.000      0.000    999.000    999.000
    BO31               0.993      0.042     23.832      0.000
    BO32               1.078      0.047     22.983      0.000

 F111     BY
    BU1                1.000      0.000    999.000    999.000
    BU2                0.939      0.038     24.419      0.000
    BU3                1.005      0.037     27.147      0.000
    BU4                0.769      0.029     26.536      0.000

 F222     BY
    BU5                1.000      0.000    999.000    999.000
    BU6                1.033      0.042     24.581      0.000
    BU7                1.040      0.040     25.960      0.000

 F333     BY
    BU8                1.000      0.000    999.000    999.000
    BU9                0.798      0.031     25.893      0.000
    BU10               0.864      0.035     24.955      0.000

 AB       BY
    AB1                1.000      0.000    999.000    999.000
    AB2                1.279      0.039     33.104      0.000
    AB3                1.265      0.037     34.377      0.000
    AB4                0.924      0.030     30.526      0.000

 EN       BY
    F1                 1.000      0.000    999.000    999.000
    F2                 0.748      0.060     12.426      0.000
    F3                 0.620      0.052     11.962      0.000

 BO       BY
    F11                1.000      0.000    999.000    999.000
    F22                0.811      0.056     14.422      0.000
    F55                1.029      0.063     16.274      0.000
    F33                0.860      0.056     15.305      0.000
    F44                0.442      0.051      8.698      0.000
    F66                0.885      0.057     15.401      0.000
    F77                0.806      0.056     14.510      0.000

 BU       BY
    F111               1.000      0.000    999.000    999.000
    F222               0.698      0.064     10.970      0.000
    F333               1.039      0.076     13.675      0.000

 BO       WITH
    EN                -0.120      0.041     -2.949      0.003

 BU       WITH
    EN                -0.185      0.044     -4.197      0.000
    BO                 0.584      0.057     10.327      0.000

 AB       WITH
    EN                 0.194      0.044      4.392      0.000
    BO                -0.143      0.038     -3.805      0.000
    BU                -0.130      0.040     -3.255      0.001

 Means
    TEST             402.774      3.519    114.447      0.000

 Intercepts
    EN1                3.909      0.051     76.460      0.000
    EN2                3.801      0.052     72.408      0.000
    EN3                3.815      0.047     80.993      0.000
    EN4                3.845      0.041     92.814      0.000
    EN6                3.554      0.038     93.060      0.000
    EN7                3.909      0.049     79.672      0.000
    EN8                3.796      0.046     82.542      0.000
    EN9                3.384      0.047     71.809      0.000
    EN5                3.908      0.044     88.193      0.000
    EN10               3.888      0.043     89.893      0.000
    EN11               3.780      0.054     70.574      0.000
    BO1                3.728      0.050     74.462      0.000
    BO2                3.647      0.049     74.101      0.000
    BO3                3.780      0.049     76.407      0.000
    BO4                3.595      0.041     88.397      0.000
    BO5                3.741      0.041     91.944      0.000
    BO6                3.751      0.040     94.462      0.000
    BO7                3.480      0.034    101.994      0.000
    BO8                3.545      0.031    114.887      0.000
    BO9                3.753      0.049     76.073      0.000
    BO10               3.492      0.053     65.609      0.000
    BO11               3.559      0.055     64.406      0.000
    BO12               3.618      0.041     89.019      0.000
    BO13               3.581      0.040     89.641      0.000
    BO14               3.762      0.052     72.680      0.000
    BO15               3.590      0.053     67.468      0.000
    BO16               3.691      0.050     73.514      0.000
    BO17               3.817      0.047     80.482      0.000
    BO18               3.540      0.052     68.164      0.000
    BO19               3.780      0.045     83.248      0.000
    BO20               3.764      0.040     94.557      0.000
    BO21               3.604      0.047     75.888      0.000
    BO22               3.652      0.045     81.268      0.000
    BO23               3.455      0.045     76.179      0.000
    BO24               3.668      0.043     84.936      0.000
    BO25               3.847      0.049     79.214      0.000
    BO26               3.744      0.051     72.902      0.000
    BO27               3.774      0.049     77.333      0.000
    BO28               3.790      0.040     94.695      0.000
    BO29               3.696      0.039     93.665      0.000
    BO30               3.840      0.046     82.768      0.000
    BO31               3.847      0.045     84.727      0.000
    BO32               3.773      0.049     76.460      0.000
    BU1                3.686      0.054     67.658      0.000
    BU2                3.783      0.054     70.267      0.000
    BU3                3.631      0.054     67.012      0.000
    BU4                3.620      0.042     86.415      0.000
    BU5                4.016      0.045     88.355      0.000
    BU6                3.837      0.049     78.406      0.000
    BU7                3.865      0.047     82.497      0.000
    BU8                3.792      0.048     78.978      0.000
    BU9                3.941      0.041     95.046      0.000
    BU10               3.945      0.046     86.630      0.000
    AB1                3.229      0.054     59.334      0.000
    AB2                3.156      0.060     52.997      0.000
    AB3                3.140      0.058     54.316      0.000
    AB4                3.115      0.045     69.884      0.000

 Variances
    TEST            6972.995    415.153     16.796      0.000
    EN                 0.966      0.101      9.609      0.000
    BO                 0.711      0.074      9.654      0.000
    BU                 0.647      0.082      7.857      0.000
    AB                 1.000      0.000    999.000    999.000

 Residual Variances
    EN1                0.375      0.028     13.394      0.000
    EN2                0.325      0.026     12.511      0.000
    EN3                0.403      0.028     14.345      0.000
    EN4                0.181      0.015     11.826      0.000
    EN6                0.382      0.025     15.449      0.000
    EN7                0.284      0.025     11.516      0.000
    EN8                0.257      0.022     11.581      0.000
    EN9                0.209      0.022      9.668      0.000
    EN5                0.280      0.026     10.702      0.000
    EN10               0.291      0.025     11.429      0.000
    EN11               0.448      0.039     11.339      0.000
    BO1                0.368      0.026     14.251      0.000
    BO2                0.437      0.029     14.920      0.000
    BO3                0.439      0.029     14.893      0.000
    BO4                0.343      0.022     15.270      0.000
    BO5                0.209      0.015     13.701      0.000
    BO6                0.196      0.014     13.635      0.000
    BO7                0.272      0.018     15.511      0.000
    BO8                0.286      0.018     15.980      0.000
    BO9                0.598      0.040     15.041      0.000
    BO10               0.500      0.036     13.752      0.000
    BO11               0.445      0.035     12.865      0.000
    BO12               0.247      0.019     12.994      0.000
    BO13               0.245      0.019     13.090      0.000
    BO14               0.295      0.034      8.706      0.000
    BO15               0.442      0.039     11.295      0.000
    BO16               0.580      0.041     14.089      0.000
    BO17               0.400      0.030     13.536      0.000
    BO18               0.392      0.032     12.435      0.000
    BO19               0.349      0.026     13.319      0.000
    BO20               0.212      0.018     11.934      0.000
    BO21               0.538      0.041     12.990      0.000
    BO22               0.433      0.035     12.228      0.000
    BO23               0.380      0.034     11.049      0.000
    BO24               0.493      0.036     13.686      0.000
    BO25               0.368      0.027     13.819      0.000
    BO26               0.364      0.027     13.300      0.000
    BO27               0.484      0.033     14.774      0.000
    BO28               0.192      0.015     12.549      0.000
    BO29               0.219      0.016     13.353      0.000
    BO30               0.356      0.031     11.655      0.000
    BO31               0.316      0.028     11.287      0.000
    BO32               0.377      0.034     11.109      0.000
    BU1                0.424      0.034     12.406      0.000
    BU2                0.532      0.039     13.732      0.000
    BU3                0.393      0.033     12.053      0.000
    BU4                0.250      0.020     12.422      0.000
    BU5                0.277      0.027     10.354      0.000
    BU6                0.402      0.033     12.305      0.000
    BU7                0.278      0.028      9.957      0.000
    BU8                0.232      0.027      8.547      0.000
    BU9                0.289      0.023     12.476      0.000
    BU10               0.372      0.029     12.722      0.000
    AB1                0.668      0.044     15.035      0.000
    AB2                0.361      0.033     11.112      0.000
    AB3                0.281      0.029      9.832      0.000
    AB4                0.265      0.020     13.020      0.000
    F1                 0.131      0.059      2.217      0.027
    F2                 0.532      0.055      9.744      0.000
    F3                 0.454      0.045     10.089      0.000
    F11                0.332      0.033      9.948      0.000
    F22                0.304      0.035      8.769      0.000
    F55                0.460      0.048      9.594      0.000
    F33                0.340      0.035      9.854      0.000
    F44                0.593      0.061      9.724      0.000
    F66                0.403      0.038     10.554      0.000
    F77                0.393      0.039      9.983      0.000
    F111               0.600      0.060      9.997      0.000
    F222               0.571      0.051     11.234      0.000
    F333               0.367      0.045      8.139      0.000


STANDARDIZED MODEL RESULTS


STDYX Standardization

                                                    Two-Tailed
                    Estimate       S.E.  Est./S.E.    P-Value

 F1       BY
    EN1                0.863      0.013     68.625      0.000
    EN2                0.889      0.011     82.094      0.000
    EN3                0.823      0.015     53.826      0.000
    EN4                0.902      0.010     89.788      0.000
    EN6                0.731      0.021     34.524      0.000

 F2       BY
    EN7                0.889      0.012     77.172      0.000
    EN8                0.885      0.012     74.663      0.000
    EN9                0.912      0.010     86.990      0.000

 F3       BY
    EN5                0.864      0.015     57.619      0.000
    EN10               0.851      0.016     54.527      0.000
    EN11               0.850      0.016     53.940      0.000

 F11      BY
    BO1                0.860      0.012     69.340      0.000
    BO2                0.824      0.015     55.776      0.000
    BO3                0.825      0.015     56.071      0.000
    BO4                0.795      0.017     47.436      0.000
    BO5                0.881      0.011     80.707      0.000
    BO6                0.883      0.011     82.041      0.000
    BO7                0.765      0.019     40.742      0.000
    BO8                0.683      0.024     28.832      0.000

 F22      BY
    BO9                0.751      0.020     36.920      0.000
    BO10               0.829      0.015     53.877      0.000
    BO11               0.861      0.013     64.945      0.000
    BO12               0.857      0.014     63.448      0.000
    BO13               0.853      0.014     61.813      0.000

 F55      BY
    BO14               0.897      0.014     66.350      0.000
    BO15               0.850      0.016     53.721      0.000
    BO16               0.769      0.020     38.348      0.000

 F33      BY
    BO17               0.827      0.016     52.699      0.000
    BO18               0.861      0.014     63.476      0.000
    BO19               0.836      0.015     55.369      0.000
    BO20               0.873      0.013     68.088      0.000

 F44      BY
    BO21               0.759      0.022     33.792      0.000
    BO22               0.787      0.021     37.470      0.000
    BO23               0.820      0.019     42.242      0.000
    BO24               0.728      0.024     30.310      0.000

 F66      BY
    BO25               0.850      0.013     63.100      0.000
    BO26               0.869      0.012     71.317      0.000
    BO27               0.800      0.017     47.484      0.000
    BO28               0.887      0.011     80.563      0.000
    BO29               0.866      0.012     69.968      0.000

 F77      BY
    BO30               0.840      0.016     51.141      0.000
    BO31               0.853      0.016     54.864      0.000
    BO32               0.852      0.016     53.547      0.000

 F111     BY
    BU1                0.864      0.013     64.842      0.000
    BU2                0.821      0.016     51.214      0.000
    BU3                0.873      0.013     68.542      0.000
    BU4                0.864      0.013     64.992      0.000

 F222     BY
    BU5                0.873      0.014     60.579      0.000
    BU6                0.838      0.016     52.432      0.000
    BU7                0.880      0.014     62.862      0.000

 F333     BY
    BU8                0.906      0.012     72.705      0.000
    BU9                0.838      0.016     53.059      0.000
    BU10               0.825      0.017     49.452      0.000

 AB       BY
    AB1                0.774      0.010     75.118      0.000
    AB2                0.905      0.010     94.894      0.000
    AB3                0.922      0.009    105.358      0.000
    AB4                0.873      0.011     78.068      0.000

 EN       BY
    F1                 0.938      0.029     32.690      0.000
    F2                 0.710      0.031     22.663      0.000
    F3                 0.670      0.033     20.620      0.000

 BO       BY
    F11                0.826      0.018     45.208      0.000
    F22                0.779      0.022     35.959      0.000
    F55                0.788      0.022     35.465      0.000
    F33                0.779      0.022     35.689      0.000
    F44                0.436      0.040     10.827      0.000
    F66                0.762      0.022     34.164      0.000
    F77                0.735      0.025     28.995      0.000

 BU       BY
    F111               0.720      0.029     24.968      0.000
    F222               0.597      0.035     17.098      0.000
    F333               0.810      0.025     32.278      0.000

 BO       WITH
    EN                -0.145      0.048     -3.039      0.002

 BU       WITH
    EN                -0.234      0.051     -4.589      0.000
    BO                 0.860      0.024     35.374      0.000

 AB       WITH
    EN                 0.197      0.044      4.506      0.000
    BO                -0.169      0.043     -3.899      0.000
    BU                -0.161      0.048     -3.369      0.001

 Means
    TEST               4.823      0.150     32.237      0.000

 Intercepts
    EN1                3.222      0.105     30.808      0.000
    EN2                3.052      0.100     30.514      0.000
    EN3                3.413      0.110     31.061      0.000
    EN4                3.912      0.124     31.636      0.000
    EN6                3.922      0.124     31.616      0.000
    EN7                3.358      0.108     30.968      0.000
    EN8                3.479      0.112     31.130      0.000
    EN9                3.026      0.099     30.444      0.000
    EN5                3.717      0.118     31.404      0.000
    EN10               3.789      0.120     31.477      0.000
    EN11               2.974      0.098     30.341      0.000
    BO1                3.138      0.103     30.392      0.000
    BO2                3.123      0.102     30.497      0.000
    BO3                3.220      0.105     30.651      0.000
    BO4                3.725      0.119     31.303      0.000
    BO5                3.875      0.123     31.430      0.000
    BO6                3.981      0.126     31.523      0.000
    BO7                4.299      0.135     31.812      0.000
    BO8                4.842      0.151     32.164      0.000
    BO9                3.206      0.105     30.658      0.000
    BO10               2.765      0.093     29.852      0.000
    BO11               2.714      0.091     29.736      0.000
    BO12               3.752      0.120     31.372      0.000
    BO13               3.778      0.120     31.399      0.000
    BO14               3.063      0.101     30.438      0.000
    BO15               2.843      0.095     30.024      0.000
    BO16               3.098      0.102     30.507      0.000
    BO17               3.392      0.110     30.939      0.000
    BO18               2.873      0.095     30.084      0.000
    BO19               3.508      0.113     31.100      0.000
    BO20               3.985      0.126     31.598      0.000
    BO21               3.198      0.104     30.677      0.000
    BO22               3.425      0.110     31.007      0.000
    BO23               3.211      0.105     30.699      0.000
    BO24               3.580      0.115     31.201      0.000
    BO25               3.338      0.108     30.870      0.000
    BO26               3.072      0.101     30.460      0.000
    BO27               3.259      0.106     30.763      0.000
    BO28               3.991      0.126     31.604      0.000
    BO29               3.948      0.125     31.566      0.000
    BO30               3.488      0.112     31.071      0.000
    BO31               3.571      0.115     31.177      0.000
    BO32               3.222      0.105     30.707      0.000
    BU1                2.851      0.095     30.067      0.000
    BU2                2.961      0.098     30.291      0.000
    BU3                2.824      0.094     30.015      0.000
    BU4                3.642      0.116     31.292      0.000
    BU5                3.724      0.119     31.370      0.000
    BU6                3.304      0.107     30.850      0.000
    BU7                3.477      0.112     31.083      0.000
    BU8                3.329      0.108     30.882      0.000
    BU9                4.006      0.127     31.642      0.000
    BU10               3.651      0.117     31.290      0.000
    AB1                2.501      0.054     46.561      0.000
    AB2                2.234      0.069     32.162      0.000
    AB3                2.289      0.070     32.766      0.000
    AB4                2.945      0.086     34.401      0.000

 Variances
    TEST               1.000      0.000    999.000    999.000
    EN                 1.000      0.000    999.000    999.000
    BO                 1.000      0.000    999.000    999.000
    BU                 1.000      0.000    999.000    999.000
    AB                 1.000      0.000    999.000    999.000

 Residual Variances
    EN1                0.255      0.022     11.717      0.000
    EN2                0.210      0.019     10.892      0.000
    EN3                0.322      0.025     12.802      0.000
    EN4                0.187      0.018     10.340      0.000
    EN6                0.466      0.031     15.044      0.000
    EN7                0.209      0.020     10.212      0.000
    EN8                0.216      0.021     10.281      0.000
    EN9                0.168      0.019      8.756      0.000
    EN5                0.253      0.026      9.775      0.000
    EN10               0.276      0.027     10.406      0.000
    EN11               0.277      0.027     10.344      0.000
    BO1                0.261      0.021     12.222      0.000
    BO2                0.320      0.024     13.145      0.000
    BO3                0.319      0.024     13.110      0.000
    BO4                0.368      0.027     13.807      0.000
    BO5                0.225      0.019     11.696      0.000
    BO6                0.221      0.019     11.638      0.000
    BO7                0.415      0.029     14.479      0.000
    BO8                0.533      0.032     16.466      0.000
    BO9                0.437      0.031     14.308      0.000
    BO10               0.313      0.025     12.290      0.000
    BO11               0.259      0.023     11.351      0.000
    BO12               0.266      0.023     11.474      0.000
    BO13               0.273      0.024     11.579      0.000
    BO14               0.196      0.024      8.067      0.000
    BO15               0.277      0.027     10.300      0.000
    BO16               0.409      0.031     13.255      0.000
    BO17               0.316      0.026     12.146      0.000
    BO18               0.258      0.023     11.049      0.000
    BO19               0.301      0.025     11.902      0.000
    BO20               0.237      0.022     10.604      0.000
    BO21               0.424      0.034     12.429      0.000
    BO22               0.381      0.033     11.519      0.000
    BO23               0.328      0.032     10.305      0.000
    BO24               0.470      0.035     13.413      0.000
    BO25               0.277      0.023     12.102      0.000
    BO26               0.245      0.021     11.568      0.000
    BO27               0.361      0.027     13.390      0.000
    BO28               0.213      0.020     10.915      0.000
    BO29               0.249      0.021     11.629      0.000
    BO30               0.294      0.028     10.639      0.000
    BO31               0.272      0.027     10.274      0.000
    BO32               0.275      0.027     10.148      0.000
    BU1                0.254      0.023     11.011      0.000
    BU2                0.326      0.026     12.367      0.000
    BU3                0.238      0.022     10.695      0.000
    BU4                0.253      0.023     11.023      0.000
    BU5                0.238      0.025      9.453      0.000
    BU6                0.299      0.027     11.156      0.000
    BU7                0.225      0.025      9.112      0.000
    BU8                0.179      0.023      7.914      0.000
    BU9                0.298      0.026     11.283      0.000
    BU10               0.319      0.028     11.572      0.000
    AB1                0.400      0.016     25.072      0.000
    AB2                0.181      0.017     10.477      0.000
    AB3                0.149      0.016      9.243      0.000
    AB4                0.237      0.020     12.127      0.000
    F1                 0.119      0.054      2.214      0.027
    F2                 0.496      0.044     11.145      0.000
    F3                 0.550      0.044     12.625      0.000
    F11                0.318      0.030     10.550      0.000
    F22                0.394      0.034     11.677      0.000
    F55                0.379      0.035     10.839      0.000
    F33                0.393      0.034     11.533      0.000
    F44                0.810      0.035     23.116      0.000
    F66                0.420      0.034     12.356      0.000
    F77                0.460      0.037     12.334      0.000
    F111               0.481      0.042     11.582      0.000
    F222               0.644      0.042     15.472      0.000
    F333               0.344      0.041      8.479      0.000


STDY Standardization

                                                    Two-Tailed
                    Estimate       S.E.  Est./S.E.    P-Value

 F1       BY
    EN1                0.863      0.013     68.625      0.000
    EN2                0.889      0.011     82.094      0.000
    EN3                0.823      0.015     53.826      0.000
    EN4                0.902      0.010     89.788      0.000
    EN6                0.731      0.021     34.524      0.000

 F2       BY
    EN7                0.889      0.012     77.172      0.000
    EN8                0.885      0.012     74.663      0.000
    EN9                0.912      0.010     86.990      0.000

 F3       BY
    EN5                0.864      0.015     57.619      0.000
    EN10               0.851      0.016     54.527      0.000
    EN11               0.850      0.016     53.940      0.000

 F11      BY
    BO1                0.860      0.012     69.340      0.000
    BO2                0.824      0.015     55.776      0.000
    BO3                0.825      0.015     56.071      0.000
    BO4                0.795      0.017     47.436      0.000
    BO5                0.881      0.011     80.707      0.000
    BO6                0.883      0.011     82.041      0.000
    BO7                0.765      0.019     40.742      0.000
    BO8                0.683      0.024     28.832      0.000

 F22      BY
    BO9                0.751      0.020     36.920      0.000
    BO10               0.829      0.015     53.877      0.000
    BO11               0.861      0.013     64.945      0.000
    BO12               0.857      0.014     63.448      0.000
    BO13               0.853      0.014     61.813      0.000

 F55      BY
    BO14               0.897      0.014     66.350      0.000
    BO15               0.850      0.016     53.721      0.000
    BO16               0.769      0.020     38.348      0.000

 F33      BY
    BO17               0.827      0.016     52.699      0.000
    BO18               0.861      0.014     63.476      0.000
    BO19               0.836      0.015     55.369      0.000
    BO20               0.873      0.013     68.088      0.000

 F44      BY
    BO21               0.759      0.022     33.792      0.000
    BO22               0.787      0.021     37.470      0.000
    BO23               0.820      0.019     42.242      0.000
    BO24               0.728      0.024     30.310      0.000

 F66      BY
    BO25               0.850      0.013     63.100      0.000
    BO26               0.869      0.012     71.317      0.000
    BO27               0.800      0.017     47.484      0.000
    BO28               0.887      0.011     80.563      0.000
    BO29               0.866      0.012     69.968      0.000

 F77      BY
    BO30               0.840      0.016     51.141      0.000
    BO31               0.853      0.016     54.864      0.000
    BO32               0.852      0.016     53.547      0.000

 F111     BY
    BU1                0.864      0.013     64.842      0.000
    BU2                0.821      0.016     51.214      0.000
    BU3                0.873      0.013     68.542      0.000
    BU4                0.864      0.013     64.992      0.000

 F222     BY
    BU5                0.873      0.014     60.579      0.000
    BU6                0.838      0.016     52.432      0.000
    BU7                0.880      0.014     62.862      0.000

 F333     BY
    BU8                0.906      0.012     72.705      0.000
    BU9                0.838      0.016     53.059      0.000
    BU10               0.825      0.017     49.452      0.000

 AB       BY
    AB1                0.774      0.010     75.118      0.000
    AB2                0.905      0.010     94.894      0.000
    AB3                0.922      0.009    105.358      0.000
    AB4                0.873      0.011     78.068      0.000

 EN       BY
    F1                 0.938      0.029     32.690      0.000
    F2                 0.710      0.031     22.663      0.000
    F3                 0.670      0.033     20.620      0.000

 BO       BY
    F11                0.826      0.018     45.208      0.000
    F22                0.779      0.022     35.959      0.000
    F55                0.788      0.022     35.465      0.000
    F33                0.779      0.022     35.689      0.000
    F44                0.436      0.040     10.827      0.000
    F66                0.762      0.022     34.164      0.000
    F77                0.735      0.025     28.995      0.000

 BU       BY
    F111               0.720      0.029     24.968      0.000
    F222               0.597      0.035     17.098      0.000
    F333               0.810      0.025     32.278      0.000

 BO       WITH
    EN                -0.145      0.048     -3.039      0.002

 BU       WITH
    EN                -0.234      0.051     -4.589      0.000
    BO                 0.860      0.024     35.374      0.000

 AB       WITH
    EN                 0.197      0.044      4.506      0.000
    BO                -0.169      0.043     -3.899      0.000
    BU                -0.161      0.048     -3.369      0.001

 Means
    TEST               4.823      0.150     32.237      0.000

 Intercepts
    EN1                3.222      0.105     30.808      0.000
    EN2                3.052      0.100     30.514      0.000
    EN3                3.413      0.110     31.061      0.000
    EN4                3.912      0.124     31.636      0.000
    EN6                3.922      0.124     31.616      0.000
    EN7                3.358      0.108     30.968      0.000
    EN8                3.479      0.112     31.130      0.000
    EN9                3.026      0.099     30.444      0.000
    EN5                3.717      0.118     31.404      0.000
    EN10               3.789      0.120     31.477      0.000
    EN11               2.974      0.098     30.341      0.000
    BO1                3.138      0.103     30.392      0.000
    BO2                3.123      0.102     30.497      0.000
    BO3                3.220      0.105     30.651      0.000
    BO4                3.725      0.119     31.303      0.000
    BO5                3.875      0.123     31.430      0.000
    BO6                3.981      0.126     31.523      0.000
    BO7                4.299      0.135     31.812      0.000
    BO8                4.842      0.151     32.164      0.000
    BO9                3.206      0.105     30.658      0.000
    BO10               2.765      0.093     29.852      0.000
    BO11               2.714      0.091     29.736      0.000
    BO12               3.752      0.120     31.372      0.000
    BO13               3.778      0.120     31.399      0.000
    BO14               3.063      0.101     30.438      0.000
    BO15               2.843      0.095     30.024      0.000
    BO16               3.098      0.102     30.507      0.000
    BO17               3.392      0.110     30.939      0.000
    BO18               2.873      0.095     30.084      0.000
    BO19               3.508      0.113     31.100      0.000
    BO20               3.985      0.126     31.598      0.000
    BO21               3.198      0.104     30.677      0.000
    BO22               3.425      0.110     31.007      0.000
    BO23               3.211      0.105     30.699      0.000
    BO24               3.580      0.115     31.201      0.000
    BO25               3.338      0.108     30.870      0.000
    BO26               3.072      0.101     30.460      0.000
    BO27               3.259      0.106     30.763      0.000
    BO28               3.991      0.126     31.604      0.000
    BO29               3.948      0.125     31.566      0.000
    BO30               3.488      0.112     31.071      0.000
    BO31               3.571      0.115     31.177      0.000
    BO32               3.222      0.105     30.707      0.000
    BU1                2.851      0.095     30.067      0.000
    BU2                2.961      0.098     30.291      0.000
    BU3                2.824      0.094     30.015      0.000
    BU4                3.642      0.116     31.292      0.000
    BU5                3.724      0.119     31.370      0.000
    BU6                3.304      0.107     30.850      0.000
    BU7                3.477      0.112     31.083      0.000
    BU8                3.329      0.108     30.882      0.000
    BU9                4.006      0.127     31.642      0.000
    BU10               3.651      0.117     31.290      0.000
    AB1                2.501      0.054     46.561      0.000
    AB2                2.234      0.069     32.162      0.000
    AB3                2.289      0.070     32.766      0.000
    AB4                2.945      0.086     34.401      0.000

 Variances
    TEST               1.000      0.000    999.000    999.000
    EN                 1.000      0.000    999.000    999.000
    BO                 1.000      0.000    999.000    999.000
    BU                 1.000      0.000    999.000    999.000
    AB                 1.000      0.000    999.000    999.000

 Residual Variances
    EN1                0.255      0.022     11.717      0.000
    EN2                0.210      0.019     10.892      0.000
    EN3                0.322      0.025     12.802      0.000
    EN4                0.187      0.018     10.340      0.000
    EN6                0.466      0.031     15.044      0.000
    EN7                0.209      0.020     10.212      0.000
    EN8                0.216      0.021     10.281      0.000
    EN9                0.168      0.019      8.756      0.000
    EN5                0.253      0.026      9.775      0.000
    EN10               0.276      0.027     10.406      0.000
    EN11               0.277      0.027     10.344      0.000
    BO1                0.261      0.021     12.222      0.000
    BO2                0.320      0.024     13.145      0.000
    BO3                0.319      0.024     13.110      0.000
    BO4                0.368      0.027     13.807      0.000
    BO5                0.225      0.019     11.696      0.000
    BO6                0.221      0.019     11.638      0.000
    BO7                0.415      0.029     14.479      0.000
    BO8                0.533      0.032     16.466      0.000
    BO9                0.437      0.031     14.308      0.000
    BO10               0.313      0.025     12.290      0.000
    BO11               0.259      0.023     11.351      0.000
    BO12               0.266      0.023     11.474      0.000
    BO13               0.273      0.024     11.579      0.000
    BO14               0.196      0.024      8.067      0.000
    BO15               0.277      0.027     10.300      0.000
    BO16               0.409      0.031     13.255      0.000
    BO17               0.316      0.026     12.146      0.000
    BO18               0.258      0.023     11.049      0.000
    BO19               0.301      0.025     11.902      0.000
    BO20               0.237      0.022     10.604      0.000
    BO21               0.424      0.034     12.429      0.000
    BO22               0.381      0.033     11.519      0.000
    BO23               0.328      0.032     10.305      0.000
    BO24               0.470      0.035     13.413      0.000
    BO25               0.277      0.023     12.102      0.000
    BO26               0.245      0.021     11.568      0.000
    BO27               0.361      0.027     13.390      0.000
    BO28               0.213      0.020     10.915      0.000
    BO29               0.249      0.021     11.629      0.000
    BO30               0.294      0.028     10.639      0.000
    BO31               0.272      0.027     10.274      0.000
    BO32               0.275      0.027     10.148      0.000
    BU1                0.254      0.023     11.011      0.000
    BU2                0.326      0.026     12.367      0.000
    BU3                0.238      0.022     10.695      0.000
    BU4                0.253      0.023     11.023      0.000
    BU5                0.238      0.025      9.453      0.000
    BU6                0.299      0.027     11.156      0.000
    BU7                0.225      0.025      9.112      0.000
    BU8                0.179      0.023      7.914      0.000
    BU9                0.298      0.026     11.283      0.000
    BU10               0.319      0.028     11.572      0.000
    AB1                0.400      0.016     25.072      0.000
    AB2                0.181      0.017     10.477      0.000
    AB3                0.149      0.016      9.243      0.000
    AB4                0.237      0.020     12.127      0.000
    F1                 0.119      0.054      2.214      0.027
    F2                 0.496      0.044     11.145      0.000
    F3                 0.550      0.044     12.625      0.000
    F11                0.318      0.030     10.550      0.000
    F22                0.394      0.034     11.677      0.000
    F55                0.379      0.035     10.839      0.000
    F33                0.393      0.034     11.533      0.000
    F44                0.810      0.035     23.116      0.000
    F66                0.420      0.034     12.356      0.000
    F77                0.460      0.037     12.334      0.000
    F111               0.481      0.042     11.582      0.000
    F222               0.644      0.042     15.472      0.000
    F333               0.344      0.041      8.479      0.000


STD Standardization

                                                    Two-Tailed
                    Estimate       S.E.  Est./S.E.    P-Value

 F1       BY
    EN1                1.047      0.041     25.464      0.000
    EN2                1.107      0.041     26.713      0.000
    EN3                0.920      0.039     23.587      0.000
    EN4                0.886      0.032     27.345      0.000
    EN6                0.662      0.033     19.822      0.000

 F2       BY
    EN7                1.035      0.039     26.510      0.000
    EN8                0.966      0.037     26.295      0.000
    EN9                1.020      0.037     27.595      0.000

 F3       BY
    EN5                0.908      0.037     24.737      0.000
    EN10               0.873      0.036     24.180      0.000
    EN11               1.080      0.045     24.118      0.000

 F11      BY
    BO1                1.022      0.041     25.123      0.000
    BO2                0.963      0.041     23.649      0.000
    BO3                0.969      0.041     23.689      0.000
    BO4                0.767      0.034     22.384      0.000
    BO5                0.850      0.032     26.258      0.000
    BO6                0.832      0.032     26.364      0.000
    BO7                0.619      0.029     21.141      0.000
    BO8                0.500      0.028     18.118      0.000

 F22      BY
    BO9                0.879      0.043     20.389      0.000
    BO10               1.047      0.044     23.621      0.000
    BO11               1.129      0.045     25.092      0.000
    BO12               0.826      0.033     24.911      0.000
    BO13               0.808      0.033     24.716      0.000

 F55      BY
    BO14               1.102      0.042     26.119      0.000
    BO15               1.073      0.045     24.045      0.000
    BO16               0.916      0.044     20.863      0.000

 F33      BY
    BO17               0.931      0.040     23.486      0.000
    BO18               1.061      0.042     25.019      0.000
    BO19               0.901      0.038     23.897      0.000
    BO20               0.825      0.032     25.580      0.000

 F44      BY
    BO21               0.855      0.043     19.923      0.000
    BO22               0.839      0.040     20.952      0.000
    BO23               0.882      0.040     22.182      0.000
    BO24               0.746      0.040     18.857      0.000

 F66      BY
    BO25               0.980      0.040     24.730      0.000
    BO26               1.059      0.041     25.629      0.000
    BO27               0.926      0.041     22.502      0.000
    BO28               0.842      0.032     26.507      0.000
    BO29               0.811      0.032     25.498      0.000

 F77      BY
    BO30               0.925      0.039     23.599      0.000
    BO31               0.919      0.038     24.204      0.000
    BO32               0.997      0.041     24.058      0.000

 F111     BY
    BU1                1.117      0.044     25.193      0.000
    BU2                1.049      0.045     23.273      0.000
    BU3                1.122      0.044     25.631      0.000
    BU4                0.859      0.034     25.211      0.000

 F222     BY
    BU5                0.942      0.037     25.134      0.000
    BU6                0.972      0.041     23.689      0.000
    BU7                0.979      0.038     25.479      0.000

 F333     BY
    BU8                1.032      0.039     26.776      0.000
    BU9                0.824      0.035     23.748      0.000
    BU10               0.892      0.038     23.165      0.000

 AB       BY
    AB1                1.000      0.000    999.000    999.000
    AB2                1.279      0.039     33.104      0.000
    AB3                1.265      0.037     34.377      0.000
    AB4                0.924      0.030     30.526      0.000

 EN       BY
    F1                 0.938      0.029     32.690      0.000
    F2                 0.710      0.031     22.663      0.000
    F3                 0.670      0.033     20.620      0.000

 BO       BY
    F11                0.826      0.018     45.208      0.000
    F22                0.779      0.022     35.959      0.000
    F55                0.788      0.022     35.465      0.000
    F33                0.779      0.022     35.689      0.000
    F44                0.436      0.040     10.827      0.000
    F66                0.762      0.022     34.164      0.000
    F77                0.735      0.025     28.995      0.000

 BU       BY
    F111               0.720      0.029     24.968      0.000
    F222               0.597      0.035     17.098      0.000
    F333               0.810      0.025     32.278      0.000

 BO       WITH
    EN                -0.145      0.048     -3.039      0.002

 BU       WITH
    EN                -0.234      0.051     -4.589      0.000
    BO                 0.860      0.024     35.374      0.000

 AB       WITH
    EN                 0.197      0.044      4.506      0.000
    BO                -0.169      0.043     -3.899      0.000
    BU                -0.161      0.048     -3.369      0.001

 Means
    TEST             402.774      3.519    114.447      0.000

 Intercepts
    EN1                3.909      0.051     76.460      0.000
    EN2                3.801      0.052     72.408      0.000
    EN3                3.815      0.047     80.993      0.000
    EN4                3.845      0.041     92.814      0.000
    EN6                3.554      0.038     93.060      0.000
    EN7                3.909      0.049     79.672      0.000
    EN8                3.796      0.046     82.542      0.000
    EN9                3.384      0.047     71.809      0.000
    EN5                3.908      0.044     88.193      0.000
    EN10               3.888      0.043     89.893      0.000
    EN11               3.780      0.054     70.574      0.000
    BO1                3.728      0.050     74.462      0.000
    BO2                3.647      0.049     74.101      0.000
    BO3                3.780      0.049     76.407      0.000
    BO4                3.595      0.041     88.397      0.000
    BO5                3.741      0.041     91.944      0.000
    BO6                3.751      0.040     94.462      0.000
    BO7                3.480      0.034    101.994      0.000
    BO8                3.545      0.031    114.887      0.000
    BO9                3.753      0.049     76.073      0.000
    BO10               3.492      0.053     65.609      0.000
    BO11               3.559      0.055     64.406      0.000
    BO12               3.618      0.041     89.019      0.000
    BO13               3.581      0.040     89.641      0.000
    BO14               3.762      0.052     72.680      0.000
    BO15               3.590      0.053     67.468      0.000
    BO16               3.691      0.050     73.514      0.000
    BO17               3.817      0.047     80.482      0.000
    BO18               3.540      0.052     68.164      0.000
    BO19               3.780      0.045     83.248      0.000
    BO20               3.764      0.040     94.557      0.000
    BO21               3.604      0.047     75.888      0.000
    BO22               3.652      0.045     81.268      0.000
    BO23               3.455      0.045     76.179      0.000
    BO24               3.668      0.043     84.936      0.000
    BO25               3.847      0.049     79.214      0.000
    BO26               3.744      0.051     72.902      0.000
    BO27               3.774      0.049     77.333      0.000
    BO28               3.790      0.040     94.695      0.000
    BO29               3.696      0.039     93.665      0.000
    BO30               3.840      0.046     82.768      0.000
    BO31               3.847      0.045     84.727      0.000
    BO32               3.773      0.049     76.460      0.000
    BU1                3.686      0.054     67.658      0.000
    BU2                3.783      0.054     70.267      0.000
    BU3                3.631      0.054     67.012      0.000
    BU4                3.620      0.042     86.415      0.000
    BU5                4.016      0.045     88.355      0.000
    BU6                3.837      0.049     78.406      0.000
    BU7                3.865      0.047     82.497      0.000
    BU8                3.792      0.048     78.978      0.000
    BU9                3.941      0.041     95.046      0.000
    BU10               3.945      0.046     86.630      0.000
    AB1                3.229      0.054     59.334      0.000
    AB2                3.156      0.060     52.997      0.000
    AB3                3.140      0.058     54.316      0.000
    AB4                3.115      0.045     69.884      0.000

 Variances
    TEST            6972.995    415.153     16.796      0.000
    EN                 1.000      0.000    999.000    999.000
    BO                 1.000      0.000    999.000    999.000
    BU                 1.000      0.000    999.000    999.000
    AB                 1.000      0.000    999.000    999.000

 Residual Variances
    EN1                0.375      0.028     13.394      0.000
    EN2                0.325      0.026     12.511      0.000
    EN3                0.403      0.028     14.345      0.000
    EN4                0.181      0.015     11.826      0.000
    EN6                0.382      0.025     15.449      0.000
    EN7                0.284      0.025     11.516      0.000
    EN8                0.257      0.022     11.581      0.000
    EN9                0.209      0.022      9.668      0.000
    EN5                0.280      0.026     10.702      0.000
    EN10               0.291      0.025     11.429      0.000
    EN11               0.448      0.039     11.339      0.000
    BO1                0.368      0.026     14.251      0.000
    BO2                0.437      0.029     14.920      0.000
    BO3                0.439      0.029     14.893      0.000
    BO4                0.343      0.022     15.270      0.000
    BO5                0.209      0.015     13.701      0.000
    BO6                0.196      0.014     13.635      0.000
    BO7                0.272      0.018     15.511      0.000
    BO8                0.286      0.018     15.980      0.000
    BO9                0.598      0.040     15.041      0.000
    BO10               0.500      0.036     13.752      0.000
    BO11               0.445      0.035     12.865      0.000
    BO12               0.247      0.019     12.994      0.000
    BO13               0.245      0.019     13.090      0.000
    BO14               0.295      0.034      8.706      0.000
    BO15               0.442      0.039     11.295      0.000
    BO16               0.580      0.041     14.089      0.000
    BO17               0.400      0.030     13.536      0.000
    BO18               0.392      0.032     12.435      0.000
    BO19               0.349      0.026     13.319      0.000
    BO20               0.212      0.018     11.934      0.000
    BO21               0.538      0.041     12.990      0.000
    BO22               0.433      0.035     12.228      0.000
    BO23               0.380      0.034     11.049      0.000
    BO24               0.493      0.036     13.686      0.000
    BO25               0.368      0.027     13.819      0.000
    BO26               0.364      0.027     13.300      0.000
    BO27               0.484      0.033     14.774      0.000
    BO28               0.192      0.015     12.549      0.000
    BO29               0.219      0.016     13.353      0.000
    BO30               0.356      0.031     11.655      0.000
    BO31               0.316      0.028     11.287      0.000
    BO32               0.377      0.034     11.109      0.000
    BU1                0.424      0.034     12.406      0.000
    BU2                0.532      0.039     13.732      0.000
    BU3                0.393      0.033     12.053      0.000
    BU4                0.250      0.020     12.422      0.000
    BU5                0.277      0.027     10.354      0.000
    BU6                0.402      0.033     12.305      0.000
    BU7                0.278      0.028      9.957      0.000
    BU8                0.232      0.027      8.547      0.000
    BU9                0.289      0.023     12.476      0.000
    BU10               0.372      0.029     12.722      0.000
    AB1                0.668      0.044     15.035      0.000
    AB2                0.361      0.033     11.112      0.000
    AB3                0.281      0.029      9.832      0.000
    AB4                0.265      0.020     13.020      0.000
    F1                 0.119      0.054      2.214      0.027
    F2                 0.496      0.044     11.145      0.000
    F3                 0.550      0.044     12.625      0.000
    F11                0.318      0.030     10.550      0.000
    F22                0.394      0.034     11.677      0.000
    F55                0.379      0.035     10.839      0.000
    F33                0.393      0.034     11.533      0.000
    F44                0.810      0.035     23.116      0.000
    F66                0.420      0.034     12.356      0.000
    F77                0.460      0.037     12.334      0.000
    F111               0.481      0.042     11.582      0.000
    F222               0.644      0.042     15.472      0.000
    F333               0.344      0.041      8.479      0.000


R-SQUARE

    Observed                                        Two-Tailed
    Variable        Estimate       S.E.  Est./S.E.    P-Value

    EN1                0.745      0.022     34.312      0.000
    EN2                0.790      0.019     41.047      0.000
    EN3                0.678      0.025     26.913      0.000
    EN4                0.813      0.018     44.894      0.000
    EN6                0.534      0.031     17.262      0.000
    EN7                0.791      0.020     38.586      0.000
    EN8                0.784      0.021     37.332      0.000
    EN9                0.832      0.019     43.495      0.000
    EN5                0.747      0.026     28.809      0.000
    EN10               0.724      0.027     27.264      0.000
    EN11               0.723      0.027     26.970      0.000
    BO1                0.739      0.021     34.670      0.000
    BO2                0.680      0.024     27.888      0.000
    BO3                0.681      0.024     28.036      0.000
    BO4                0.632      0.027     23.718      0.000
    BO5                0.775      0.019     40.354      0.000
    BO6                0.779      0.019     41.021      0.000
    BO7                0.585      0.029     20.371      0.000
    BO8                0.467      0.032     14.416      0.000
    BO9                0.563      0.031     18.460      0.000
    BO10               0.687      0.025     26.939      0.000
    BO11               0.741      0.023     32.473      0.000
    BO12               0.734      0.023     31.724      0.000
    BO13               0.727      0.024     30.906      0.000
    BO14               0.804      0.024     33.175      0.000
    BO15               0.723      0.027     26.860      0.000
    BO16               0.591      0.031     19.174      0.000
    BO17               0.684      0.026     26.349      0.000
    BO18               0.742      0.023     31.738      0.000
    BO19               0.699      0.025     27.684      0.000
    BO20               0.763      0.022     34.044      0.000
    BO21               0.576      0.034     16.896      0.000
    BO22               0.619      0.033     18.735      0.000
    BO23               0.672      0.032     21.121      0.000
    BO24               0.530      0.035     15.155      0.000
    BO25               0.723      0.023     31.550      0.000
    BO26               0.755      0.021     35.659      0.000
    BO27               0.639      0.027     23.742      0.000
    BO28               0.787      0.020     40.282      0.000
    BO29               0.751      0.021     34.984      0.000
    BO30               0.706      0.028     25.571      0.000
    BO31               0.728      0.027     27.432      0.000
    BO32               0.725      0.027     26.774      0.000
    BU1                0.746      0.023     32.421      0.000
    BU2                0.674      0.026     25.607      0.000
    BU3                0.762      0.022     34.271      0.000
    BU4                0.747      0.023     32.496      0.000
    BU5                0.762      0.025     30.290      0.000
    BU6                0.701      0.027     26.216      0.000
    BU7                0.775      0.025     31.431      0.000
    BU8                0.821      0.023     36.353      0.000
    BU9                0.702      0.026     26.530      0.000
    BU10               0.681      0.028     24.726      0.000
    AB1                0.600      0.016     37.559      0.000
    AB2                0.819      0.017     47.447      0.000
    AB3                0.851      0.016     52.679      0.000
    AB4                0.763      0.020     39.034      0.000

     Latent                                         Two-Tailed
    Variable        Estimate       S.E.  Est./S.E.    P-Value

    F1                 0.881      0.054     16.345      0.000
    F2                 0.504      0.044     11.331      0.000
    F3                 0.450      0.044     10.310      0.000
    F11                0.682      0.030     22.604      0.000
    F22                0.606      0.034     17.980      0.000
    F55                0.621      0.035     17.732      0.000
    F33                0.607      0.034     17.844      0.000
    F44                0.190      0.035      5.414      0.000
    F66                0.580      0.034     17.082      0.000
    F77                0.540      0.037     14.498      0.000
    F111               0.519      0.042     12.484      0.000
    F222               0.356      0.042      8.549      0.000
    F333               0.656      0.041     16.139      0.000


QUALITY OF NUMERICAL RESULTS

     Condition Number for the Information Matrix              0.606E-02
       (ratio of smallest to largest eigenvalue)


MODEL MODIFICATION INDICES

NOTE:  Modification indices for direct effects of observed dependent variables
regressed on covariates may not be included.  To include these, request
MODINDICES (ALL).

Minimum M.I. value for printing the modification index    10.000

                                   M.I.     E.P.C.  Std E.P.C.  StdYX E.P.C.

BY Statements

F1       BY EN1                  999.000     0.000      0.000        0.000
F1       BY TEST                  18.302    14.831     15.535        0.186
F2       BY EN7                  999.000     0.000      0.000        0.000
F2       BY TEST                  22.761    16.824     17.418        0.209
F3       BY EN5                  999.000     0.000      0.000        0.000
F3       BY TEST                  27.640    21.494     19.526        0.234
EN       BY EN1                   13.859     0.845      0.831        0.685
EN       BY TEST                  25.286    19.385     19.056        0.228
F11      BY BO1                  999.000     0.000      0.000        0.000
F11      BY BU10                  13.622     0.142      0.145        0.134
F11      BY TEST                  60.294   -27.426    -28.017       -0.336
F22      BY BO9                  999.000     0.000      0.000        0.000
F22      BY TEST                  36.217   -25.019    -21.982       -0.263
F55      BY BO1                   13.159     0.135      0.149        0.125
F55      BY BO8                   10.653    -0.101     -0.111       -0.152
F55      BY BO14                 999.000     0.000      0.000        0.000
F55      BY BO18                  24.399     0.199      0.219        0.178
F55      BY BO20                  13.429    -0.111     -0.122       -0.129
F55      BY BO30                  16.802     0.158      0.174        0.158
F55      BY TEST                  57.549   -25.495    -28.083       -0.336
F33      BY BO15                  15.439     0.211      0.196        0.156
F33      BY BO17                 999.000     0.000      0.000        0.000
F33      BY BO32                  10.758     0.154      0.143        0.123
F33      BY TEST                  52.676   -28.579    -26.607       -0.319
F44      BY BO4                   30.508     0.195      0.167        0.173
F44      BY BO9                   10.151    -0.148     -0.127       -0.109
F44      BY TEST                  17.712   -18.626    -15.931       -0.191
F66      BY BO8                   13.423    -0.119     -0.117       -0.160
F66      BY BO25                 999.000     0.000      0.000        0.000
F66      BY TEST                  51.371   -26.578    -26.039       -0.312
F77      BY BO1                   18.733     0.182      0.169        0.142
F77      BY BO8                   15.881    -0.139     -0.129       -0.176
F77      BY BO9                   14.201    -0.191     -0.176       -0.151
F77      BY BO30                 999.000     0.000      0.000        0.000
F77      BY TEST                  83.563   -36.732    -33.982       -0.407
BO       BY BO1                   18.433     0.318      0.268        0.226
BO       BY BO8                   16.247    -0.245     -0.206       -0.282
BO       BY BO9                   11.073    -0.266     -0.224       -0.192
BO       BY BO15                  11.029     0.321      0.271        0.214
BO       BY BO31                  14.064    -0.254     -0.214       -0.199
BO       BY TEST                  85.626   -40.676    -34.309       -0.411
F111     BY BO1                   10.156     0.098      0.110        0.092
F111     BY BO22                  10.331    -0.101     -0.112       -0.105
F111     BY BU1                  999.000     0.000      0.000        0.000
F111     BY TEST                  66.794   -26.818    -29.949       -0.359
F222     BY BO1                   15.576     0.137      0.129        0.109
F222     BY BO17                  15.993     0.147      0.138        0.123
F222     BY BO22                  12.128    -0.128     -0.120       -0.113
F222     BY BO26                  11.009     0.116      0.110        0.090
F222     BY TEST                  30.554   -21.731    -20.460       -0.245
F333     BY BO1                   16.736     0.147      0.151        0.128
F333     BY BO32                  20.659     0.179      0.185        0.158
F333     BY BU8                  999.000     0.000      0.000        0.000
F333     BY TEST                  82.757   -32.507    -33.561       -0.402
BU       BY BO1                   24.558     0.312      0.251        0.211
BU       BY BO9                   11.557    -0.247     -0.199       -0.170
BU       BY BO22                  11.209    -0.166     -0.134       -0.125
BU       BY BO32                  19.562     0.297      0.239        0.204
BU       BY TEST                 100.142   -48.086    -38.677       -0.463
AB       BY BO3                   11.484     0.104      0.104        0.089
AB       BY TEST                  36.063    21.827     21.827        0.261

ON/BY Statements

F1       ON F1       /
F1       BY F1                   999.000     0.000      0.000        0.000
F1       ON EN       /
EN       BY F1                   999.000     0.000      0.000        0.000
F3       ON F3       /
F3       BY F3                   999.000     0.000      0.000        0.000
EN       ON EN       /
EN       BY EN                   999.000     0.000      0.000        0.000
EN       ON BO       /
BO       BY EN                   999.000     0.000      0.000        0.000
EN       ON BU       /
BU       BY EN                   999.000     0.000      0.000        0.000
EN       ON AB       /
AB       BY EN                   999.000     0.000      0.000        0.000
F11      ON F11      /
F11      BY F11                  999.000     0.000      0.000        0.000
F11      ON F44      /
F44      BY F11                   19.263     0.188      0.157        0.157
F11      ON BO       /
BO       BY F11                  999.000     0.000      0.000        0.000
F11      ON F333     /
F333     BY F11                   46.212     0.327      0.330        0.330
F11      ON BU       /
BU       BY F11                   31.818     0.700      0.551        0.551
F11      ON AB       /
AB       BY F11                   29.573     0.172      0.168        0.168
F22      ON F22      /
F22      BY F22                  999.000     0.000      0.000        0.000
F22      ON F66      /
F66      BY F22                   36.855     0.319      0.356        0.356
F22      ON F111     /
F111     BY F22                   12.185    -0.124     -0.158       -0.158
F55      ON F55      /
F55      BY F55                  999.000     0.000      0.000        0.000
F55      ON BU       /
BU       BY F55                   12.998    -0.525     -0.383       -0.383
F33      ON F33      /
F33      BY F33                  999.000     0.000      0.000        0.000
F44      ON F11      /
F11      BY F44                   19.286     0.335      0.400        0.400
F44      ON F44      /
F44      BY F44                  999.000     0.000      0.000        0.000
F66      ON F22      /
F22      BY F66                   36.893     0.423      0.380        0.380
F66      ON F66      /
F66      BY F66                  999.000     0.000      0.000        0.000
F77      ON F77      /
F77      BY F77                  999.000     0.000      0.000        0.000
F77      ON AB       /
AB       BY F77                   15.878    -0.133     -0.144       -0.144
BO       ON EN       /
EN       BY BO                   999.000     0.000      0.000        0.000
BO       ON F11      /
F11      BY BO                    28.495    -0.415     -0.502       -0.502
BO       ON BO       /
BO       BY BO                   999.000     0.000      0.000        0.000
BO       ON BU       /
BU       BY BO                   999.000     0.000      0.000        0.000
BO       ON AB       /
AB       BY BO                   999.000     0.000      0.000        0.000
F111     ON F22      /
F22      BY F111                  12.702    -0.278     -0.219       -0.219
F111     ON F111     /
F111     BY F111                 999.000     0.000      0.000        0.000
F111     ON BU       /
BU       BY F111                 999.000     0.000      0.000        0.000
F333     ON F11      /
F11      BY F333                  39.039     0.424      0.419        0.419
F333     ON F333     /
F333     BY F333                 999.000     0.000      0.000        0.000
BU       ON EN       /
EN       BY BU                   999.000     0.000      0.000        0.000
BU       ON F11      /
F11      BY BU                    36.384     0.383      0.486        0.486
BU       ON BO       /
BO       BY BU                   999.000     0.000      0.000        0.000
BU       ON BU       /
BU       BY BU                   999.000     0.000      0.000        0.000
BU       ON AB       /
AB       BY BU                   999.000     0.000      0.000        0.000
AB       ON F11      /
F11      BY AB                    22.261     0.414      0.423        0.423
AB       ON F77      /
F77      BY AB                    16.856    -0.328     -0.304       -0.304

WITH Statements

EN3      WITH EN2                 12.457    -0.074     -0.074       -0.204
EN6      WITH EN1                 13.486    -0.070     -0.070       -0.185
EN6      WITH EN3                 24.688     0.094      0.094        0.240
EN11     WITH EN3                 17.428    -0.094     -0.094       -0.220
BO1      WITH EN4                 11.986     0.047      0.047        0.183
BO3      WITH BO2                 10.327    -0.068     -0.068       -0.156
BO7      WITH BO1                 10.231    -0.049     -0.049       -0.155
BO7      WITH BO5                 12.914     0.043      0.043        0.178
BO7      WITH BO6                 18.264     0.049      0.049        0.213
BO8      WITH BO1                 10.110    -0.049     -0.049       -0.150
BO8      WITH BO5                 19.820     0.053      0.053        0.215
BO8      WITH BO6                 15.868     0.046      0.046        0.193
BO9      WITH BO3                 20.797    -0.109     -0.109       -0.213
BO11     WITH BO10                23.146    -0.133     -0.133       -0.282
BO12     WITH BO11                11.523     0.070      0.070        0.212
BO13     WITH BO9                 16.559     0.082      0.082        0.214
BO13     WITH BO12                14.900    -0.058     -0.058       -0.236
BO14     WITH BO3                 10.972     0.068      0.068        0.190
BO16     WITH BO14                11.055     0.123      0.123        0.297
BO17     WITH BO9                 10.268    -0.076     -0.076       -0.156
BO20     WITH BO1                 14.174    -0.055     -0.055       -0.198
BO20     WITH BO13                14.338    -0.047     -0.047       -0.205
BO20     WITH BO19                13.762     0.068      0.068        0.248
BO21     WITH BO1                 16.004     0.089      0.089        0.201
BO22     WITH BO1                 13.694    -0.076     -0.076       -0.190
BO23     WITH BO1                 13.603    -0.074     -0.074       -0.197
BO23     WITH BO9                 12.678    -0.088     -0.088       -0.185
BO25     WITH BO3                 10.118     0.062      0.062        0.155
BO25     WITH BO22                10.383    -0.067     -0.067       -0.168
BO27     WITH BO11                10.114    -0.074     -0.074       -0.159
BO29     WITH BO6                 12.754     0.038      0.038        0.183
BO30     WITH BO25                13.752    -0.071     -0.071       -0.197
BO30     WITH BO27                17.290     0.089      0.089        0.214
BO32     WITH BO8                 13.413    -0.061     -0.061       -0.185
BO32     WITH BO16                12.133    -0.087     -0.087       -0.186
BO32     WITH BO25                18.447     0.086      0.086        0.232
BO32     WITH BO27                16.604    -0.091     -0.091       -0.214
BO32     WITH BO30                13.945    -0.134     -0.134       -0.365
BU2      WITH BO31                10.200     0.071      0.071        0.173
BU4      WITH BO29                11.529     0.042      0.042        0.181
BU8      WITH BO16                11.283    -0.073     -0.073       -0.199
BU8      WITH BO27                25.005    -0.098     -0.098       -0.292
BU9      WITH BU2                 17.221     0.084      0.084        0.215
BU10     WITH BO16                10.329     0.075      0.075        0.162
BU10     WITH BO27                14.376     0.080      0.080        0.188
TEST     WITH BO31                10.431    -7.518     -7.518       -0.160
F33      WITH F55                 10.071     0.082      0.207        0.207
F44      WITH F11                 19.403     0.112      0.251        0.251
F66      WITH F22                 37.229     0.129      0.370        0.370
BO       WITH F11                 26.091    -0.132     -0.271       -0.271
F111     WITH F22                 10.569    -0.083     -0.195       -0.195
F333     WITH F11                 38.967     0.152      0.435        0.435
BU       WITH F11                 35.467     0.126      0.271        0.271
AB       WITH F11                 30.533     0.167      0.290        0.290
AB       WITH F77                 13.961    -0.120     -0.191       -0.191


DIAGRAM INFORMATION

  Use View Diagram under the Diagram menu in the Mplus Editor to view the diagram.
  If running Mplus from the Mplus Diagrammer, the diagram opens automatically.

  Diagram output
    c:\users\admin\onedrive\����\cfa lms\mptext502.dgm

     Beginning Time:  07:42:36
        Ending Time:  07:42:42
       Elapsed Time:  00:00:06


MUTHEN & MUTHEN
3463 Stoner Ave.
Los Angeles, CA  90066

Tel: (310) 391-9971
Fax: (310) 391-8971
Web: www.StatModel.com
Support: Support@StatModel.com

Copyright (c) 1998-2019 Muthen & Muthen
